# Supplementary material for: On the relative importance of space and environment in farmland bird community assembly
Source: PLoS One. 2019 Mar 11;14(3):e0213360. doi: 10.1371/journal.pone.0213360 (PMC6411160; doi:10.1371/journal.pone.0213360)
Supplement: S8 Appendix — The database contains all the data from the point counts and GIS data. This includes the ID of the point (“IdPoint”), the year and the session (2 sessions per year from 2009 to 2013). The abundance of each species is reported on the table. The first column (“Gradient_HedgerowsForest200m”) corresponds to the gradient of wooded components used to do the partitioning per landscape. This variable was computed by summing the area of hedgerows (considering a buffer of 100m around this linear component) and woodland. The data base also included the areas of the 11 categories of land use: alfalfa, grassland, ryegrass, sunflower, spring crops of pea-flax-field beans, rapeseed, cereals, maize, other crops (e.g. mustard, sorghum, millet and tobacco, representing less than 2% of crops), urban, and forest and two linear components (roads and hedgerows). For each point count station, we recorded the area occupied by each land use category as well as the length of hedgerows and roads or paths within a buffer area from 200m to 1400m. Finally, the database contains the 9 spatial functions (third degree polynomial of the geographic coordinates of the point counts) used in the variation partitioning analysis (“Spatial1” to “Spatial9”). (XLS) [file pone.0213360.s008.xls]

## Sheet: Feuille1
Gradient_HedgerowForest200m	IdPoint	Session	Year	Prunella_modularis	Alauda_arvensis	Motacilla_alba	Motacilla_flava	Emberiza_citrinella	Emberiza_calandra	Emberiza_cirlus	Coturnix_coturnix	Carduelis_carduelis	Cisticola_juncidis	Galerida_cristata	Cuculus_canorus	Sylvia_atricapilla	Sylvia_communis	Garrulus_glandarius	Luscinia_svecica	Turdus_philomelos	Upupa_epops	Hippolais_polyglotta	Linaria_cannabina	Oriolus_oriolus	Turdus_merula	Cyanistes_caeruleus	Parus_major	Passer_domesticus	Burhinus_oedicnemus	Tetrax_tetrax	Alectoris_rufa	Pica_pica	Columba_palumbus	Fringilla_coelebs	Anthus_trivialis	Phylloscopus_collybita	Luscinia_megarhynchos	Erithacus_rubecula	Phoenicurus_ochruros	Saxicola_rubicola	Streptopelia_turtur	Streptopelia_decaocto	Troglodytes_troglodytes	Chloris_chloris	Alfalfa200	Grassland200	Raygrass200	Sunflower200	Corn200
124100	A_B01	1	2009	0	1	0	0	0	0	2	0	0	0	0	0	2	0	0	0	0	0	0	0	0	0	0	0	0	0	0	0	0	0	0	0	0	0	0	0	0	0	0	0	0	0	24825.9	13927.6	29038.8	0
124100	A_B01	2	2009	0	1	0	0	0	0	2	0	0	0	0	0	1	1	0	0	0	0	0	0	0	1	0	0	0	0	0	0	1	0	0	0	1	1	0	0	0	1	0	0	0	0	24825.9	13927.6	29038.8	0
124100	A_B01	1	2010	0	1	0	0	0	0	0	0	1	0	0	0	2	2	0	0	0	0	0	0	0	1	0	0	0	0	0	0	0	0	0	0	0	0	0	0	0	0	0	0	0	0	24825.9	0	0	0
124100	A_B01	2	2010	1	0	0	0	0	0	0	0	0	0	0	0	2	0	0	0	0	0	2	0	0	1	0	0	0	0	0	0	0	0	0	1	0	2	0	0	0	2	1	0	0	0	24825.9	0	0	0
124100	A_B01	1	2011	0	0	0	0	0	0	2	0	0	0	0	0	2	0	0	0	1	0	1	0	1	1	0	0	0	0	0	0	0	1	0	2	0	1	0	0	0	0	0	0	0	4956.31	19869.6	0	0	6457.22
124100	A_B01	2	2011	0	2	0	0	0	0	0	0	0	0	0	0	0	2	0	0	0	0	0	0	0	1	0	0	0	0	0	0	0	4	0	3	0	0	0	0	0	0	2	0	0	4956.31	19869.6	0	0	6457.22
124100	A_B01	1	2012	0	0	0	0	0	0	0	0	0	0	0	0	0	4	0	0	0	0	0	0	0	1	1	0	0	0	0	0	0	0	0	0	0	2	0	0	0	0	0	1	0	4326.43	3159.03	0	7470.43	6457.22
124100	A_B01	2	2012	0	0	0	0	0	0	0	0	0	0	0	0	0	0	0	0	1	0	2	0	0	1	3	0	0	0	0	0	0	0	0	0	0	1	0	0	0	1	1	0	0	4326.43	3159.03	0	7470.43	6457.22
72865.9	A_B02	1	2009	0	3	0	0	0	1	0	0	0	0	0	0	0	0	0	0	0	0	0	0	0	0	0	0	0	0	0	0	0	0	0	0	0	0	0	0	0	0	0	0	0	18383.5	0	0	42637.9	0
72865.9	A_B02	2	2009	0	3	0	0	0	0	0	0	0	0	0	0	0	0	0	0	0	0	0	2	0	0	0	0	0	0	0	0	0	0	2	0	0	0	0	0	0	0	0	0	0	18383.5	0	0	42637.9	0
72865.9	A_B02	1	2010	0	2	0	0	0	0	0	0	0	0	0	0	0	0	0	0	0	0	0	0	0	0	0	0	1	0	0	0	0	0	1	0	0	0	0	0	0	0	0	0	0	0	0	0	49000.4	0
72865.9	A_B02	2	2010	0	2	0	0	0	0	0	0	0	0	0	0	0	0	0	0	0	0	0	0	0	1	0	0	0	0	0	0	0	0	1	0	0	0	0	0	0	0	0	0	0	0	0	0	49000.4	0
72865.9	A_B02	1	2011	0	1	0	2	0	0	0	0	2	0	0	0	0	0	0	0	0	0	0	0	0	2	0	0	0	0	0	0	0	0	0	0	0	0	0	0	0	0	0	0	0	0	0	0	47.7653	0
72865.9	A_B02	2	2011	0	4	0	0	1	0	0	0	0	0	0	0	0	0	0	0	0	0	0	0	0	0	0	0	0	0	0	0	0	3	1	0	0	1	0	0	0	2	0	0	0	0	0	0	47.7653	0
72865.9	A_B02	1	2012	0	1	0	0	0	0	0	0	0	0	0	0	0	0	0	0	0	0	0	0	0	1	0	0	0	0	0	0	0	0	1	0	0	1	0	0	0	0	0	0	0	0	0	0	12988.3	42637.9
72865.9	A_B02	2	2012	0	3	0	0	0	0	0	0	0	0	0	0	0	0	0	0	0	0	0	0	0	0	0	0	0	0	0	0	0	0	1	0	0	0	0	0	0	1	1	0	0	0	0	0	12988.3	42637.9
104523	A_B03	1	2009	0	1	0	0	0	1	1	0	0	0	0	0	0	1	0	0	0	0	0	0	0	0	0	0	0	0	0	0	0	0	0	0	0	0	0	0	0	0	0	0	0	2653.77	30398	0	33012.1	0
104523	A_B03	2	2009	0	0	0	0	1	0	1	0	0	0	0	0	0	0	0	0	0	0	0	0	0	0	0	0	10	0	0	0	1	0	0	0	0	0	0	0	0	1	0	0	0	2653.77	30398	0	33012.1	0
104523	A_B03	1	2010	0	0	0	0	0	0	1	0	0	0	0	0	0	0	0	0	0	0	0	0	0	0	0	0	3	0	0	0	0	0	0	0	0	0	0	0	0	0	0	0	0	2653.77	47086.8	0	0	0
104523	A_B03	2	2010	0	0	0	0	0	0	0	0	1	0	0	0	1	0	0	0	0	0	0	0	0	0	0	0	4	0	0	0	0	0	0	0	0	0	0	0	0	0	0	0	0	2653.77	47086.8	0	0	0
104523	A_B03	1	2011	0	1	0	0	0	1	1	0	0	0	0	0	0	0	0	0	0	0	0	0	0	1	0	0	2	0	0	0	2	0	1	0	0	2	0	0	0	0	0	0	0	9509.95	30398	0	0	0
104523	A_B03	2	2011	0	1	0	0	0	3	2	0	0	0	2	0	1	0	0	0	0	0	0	0	0	1	0	0	7	0	0	0	0	0	0	0	0	0	0	0	0	1	0	0	0	9509.95	30398	0	0	0
104523	A_B03	1	2012	0	0	0	0	0	1	0	0	0	0	0	0	0	0	0	0	0	0	0	0	0	0	0	0	11	0	0	0	0	0	0	0	0	0	0	0	0	0	0	0	0	6236.96	30398	0	10451.8	0
104523	A_B03	2	2012	0	1	0	0	0	1	0	0	3	0	1	0	0	0	0	0	0	0	0	0	0	0	0	1	5	0	0	0	0	0	1	0	0	0	0	0	0	0	0	0	0	6236.96	30398	0	10451.8	0
95063.8	A_B04	1	2009	0	2	0	0	0	0	0	0	0	0	0	0	1	0	0	0	0	0	0	0	0	0	0	0	0	0	0	0	0	0	0	0	0	0	0	0	0	0	0	0	0	0	0	0	54252.2	0
95063.8	A_B04	2	2009	0	2	0	0	1	0	0	0	0	0	0	0	0	0	0	0	0	0	0	0	0	0	0	0	0	0	0	0	0	0	0	0	0	0	0	0	0	0	0	0	0	0	0	0	54252.2	0
95063.8	A_B04	1	2010	0	1	0	0	0	0	1	0	0	0	0	0	0	1	0	0	0	0	0	0	0	0	0	0	0	0	0	0	0	0	1	0	0	1	0	0	0	0	0	0	0	0	0	0	69945.7	0
95063.8	A_B04	2	2010	0	2	0	0	0	0	0	0	0	0	0	0	0	0	0	0	0	0	1	0	0	1	0	0	0	0	0	0	0	0	0	0	0	1	0	0	0	0	0	0	0	0	0	0	69945.7	0
95063.8	A_B04	1	2011	0	0	0	0	0	2	0	1	0	0	0	0	0	2	0	0	0	0	1	0	0	1	0	0	0	0	0	0	1	0	1	0	1	1	0	0	0	0	0	0	0	0	0	0	0	0
95063.8	A_B04	2	2011	0	3	0	1	0	0	1	1	0	0	0	0	0	2	0	0	0	0	0	2	0	1	0	0	3	0	0	0	2	0	1	0	0	1	0	0	0	1	0	0	0	0	0	0	0	0
95063.8	A_B04	1	2012	0	4	0	0	0	1	0	0	0	0	0	0	0	0	0	0	0	0	0	0	0	1	1	0	0	0	0	0	0	2	0	0	0	0	0	0	0	0	0	0	0	0	0	0	0	0
95063.8	A_B04	2	2012	0	4	0	0	0	0	0	0	0	0	0	0	0	1	0	0	0	0	1	0	0	0	0	0	0	0	1	0	1	0	1	0	0	0	0	0	0	0	0	0	0	0	0	0	0	0
90692.6	A_B05	1	2009	0	2	0	0	0	0	1	0	0	0	0	0	0	0	0	0	0	0	0	0	0	0	0	0	0	0	0	0	0	0	0	0	0	0	0	0	0	0	0	0	0	11753.2	0	0	16226.3	0
90692.6	A_B05	2	2009	0	0	0	0	0	0	0	0	0	0	0	0	1	0	0	0	0	0	1	0	0	0	0	0	4	0	0	0	0	0	0	0	0	1	0	0	0	0	0	0	0	11753.2	0	0	16226.3	0
90692.6	A_B05	1	2010	0	0	1	0	0	0	0	0	1	0	0	0	1	0	1	0	0	0	0	0	0	0	0	0	4	0	0	0	0	0	1	0	0	1	0	0	0	0	0	0	1	11753.2	0	0	8239.03	0
90692.6	A_B05	2	2010	0	1	0	0	0	0	1	0	1	0	0	0	1	0	0	0	0	0	0	0	0	0	0	0	4	0	0	0	0	1	2	0	0	2	0	2	0	0	1	0	1	11753.2	0	0	8239.03	0
90692.6	A_B05	1	2011	0	0	1	0	0	0	2	0	0	0	0	0	4	0	0	0	0	0	1	0	0	1	0	0	2	0	0	0	0	1	3	0	0	2	0	1	0	0	1	0	0	27018.8	0	0	23665.2	0
90692.6	A_B05	2	2011	0	2	0	0	0	0	2	0	2	0	0	0	1	1	0	0	0	1	1	2	0	1	0	0	4	0	0	0	0	1	1	0	0	1	0	0	0	0	3	0	1	27018.8	0	0	23665.2	0
90692.6	A_B05	1	2012	0	2	0	0	0	0	0	0	2	0	0	0	0	0	0	0	0	0	0	0	0	1	0	0	1	2	0	0	1	1	0	0	0	1	0	0	0	0	1	1	0	6973.71	0	0	48054.6	0
90692.6	A_B05	2	2012	0	1	0	0	0	0	0	0	2	0	0	0	0	0	0	0	0	0	0	0	0	2	0	1	3	0	0	0	0	0	3	0	0	0	0	0	0	1	1	0	0	6973.71	0	0	48054.6	0
77721.7	A_B06	1	2009	0	1	0	0	0	0	1	0	0	0	0	0	2	0	0	0	0	0	0	0	0	0	0	0	0	0	0	0	0	0	0	0	0	0	0	0	0	0	0	0	0	0	18698	0	0	0
77721.7	A_B06	2	2009	0	2	0	0	0	0	1	0	0	0	0	0	0	0	0	0	0	0	0	0	0	0	0	0	0	0	0	0	0	0	1	0	0	0	0	0	0	0	0	0	1	0	18698	0	0	0
77721.7	A_B06	1	2010	0	2	0	0	0	0	0	0	0	0	0	0	0	0	0	0	0	1	0	0	0	0	0	1	0	0	0	0	0	0	0	0	0	0	0	0	0	0	0	0	0	0	3310.05	28786.3	0	0
77721.7	A_B06	2	2010	0	2	0	0	0	0	1	0	0	0	0	0	1	0	0	0	0	0	0	0	0	0	0	0	0	0	0	0	0	1	2	0	0	0	0	0	0	0	0	0	0	0	3310.05	28786.3	0	0
77721.7	A_B06	1	2011	0	2	0	0	0	0	2	0	2	0	0	0	0	2	0	0	0	1	0	0	0	2	0	0	0	0	0	0	0	0	1	1	0	0	0	0	0	0	0	0	0	28786.3	32590.2	0	19379.1	0
77721.7	A_B06	2	2011	0	1	0	1	0	0	1	0	0	0	0	0	0	1	0	0	0	1	1	0	0	0	0	0	0	0	0	0	0	0	0	0	0	1	0	0	0	0	0	0	0	28786.3	32590.2	0	19379.1	0
77721.7	A_B06	1	2012	0	2	0	0	0	3	2	0	0	0	0	0	0	0	0	0	0	0	0	2	0	0	0	0	0	0	0	0	0	0	0	0	0	0	0	0	0	0	0	0	0	59972.8	12515.8	0	0	0
77721.7	A_B06	2	2012	0	2	0	0	0	3	0	2	0	0	0	0	0	0	0	0	0	0	0	0	0	0	0	0	0	0	0	0	0	0	1	0	0	0	0	0	0	0	0	0	0	59972.8	12515.8	0	0	0
56581.6	A_B07	1	2009	0	1	0	0	0	3	0	0	0	0	0	0	0	0	0	0	0	0	0	0	0	0	0	0	0	0	0	0	0	0	0	0	0	0	0	0	0	0	0	0	0	0	0	0	0	0
56581.6	A_B07	2	2009	0	1	0	0	0	0	0	0	1	0	1	0	0	1	0	0	0	0	0	3	0	1	0	0	0	0	0	0	0	0	0	0	0	0	0	0	0	1	0	0	1	0	0	0	0	0
56581.6	A_B07	1	2010	0	2	0	0	0	0	0	0	0	0	0	0	0	0	0	0	0	0	0	1	0	0	0	0	0	0	0	0	0	0	0	0	0	0	0	0	0	0	0	0	0	0	13352	0	12564.6	0
56581.6	A_B07	2	2010	0	1	0	0	0	0	0	0	1	0	0	0	0	0	1	0	0	0	0	0	0	0	0	0	0	0	0	0	1	2	0	0	0	0	0	0	0	1	0	0	0	0	13352	0	12564.6	0
56581.6	A_B07	1	2011	0	2	0	2	0	0	2	0	0	0	1	0	0	0	0	0	1	1	0	2	0	1	0	0	0	0	0	0	0	0	0	0	0	1	0	0	0	0	0	0	0	0	0	0	12629.3	0
56581.6	A_B07	2	2011	0	2	1	1	0	1	0	0	0	0	0	0	0	0	0	0	0	0	0	0	0	0	0	0	6	0	0	0	0	0	0	0	0	0	0	0	0	0	0	0	0	0	0	0	12629.3	0
56581.6	A_B07	1	2012	0	2	0	0	0	0	0	0	0	0	0	0	0	0	0	0	0	0	0	0	0	0	0	0	0	0	0	0	0	0	0	0	0	0	0	0	0	0	0	0	0	0	0	0	57362.8	0
56581.6	A_B07	2	2012	0	3	1	0	0	0	1	0	0	0	1	0	0	0	0	0	0	0	0	0	0	0	0	0	0	0	0	0	0	0	0	0	0	0	0	0	0	0	0	0	0	0	0	0	57362.8	0
43051	A_B08	1	2009	0	3	0	0	0	0	0	0	0	0	0	0	0	0	0	0	0	0	0	0	0	0	0	0	0	0	0	0	0	0	0	0	0	0	0	0	0	0	0	0	0	0	0	0	32045.6	0
43051	A_B08	2	2009	0	3	1	0	0	1	0	0	0	0	0	0	0	0	0	0	0	0	0	0	0	0	0	0	1	0	0	0	0	0	0	0	0	0	0	0	0	0	0	0	2	0	0	0	32045.6	0
43051	A_B08	1	2010	0	3	0	0	0	0	0	0	0	0	0	0	0	0	0	0	0	0	0	0	0	0	0	0	1	0	0	0	0	0	0	0	0	0	0	0	0	0	0	0	0	0	0	0	0	0
43051	A_B08	2	2010	0	3	0	0	0	0	0	0	0	0	0	0	0	0	0	0	0	0	0	0	0	0	0	0	0	0	0	0	0	0	0	0	0	0	0	0	0	0	0	0	0	0	0	0	0	0
43051	A_B08	1	2011	0	2	0	0	0	0	0	0	0	0	0	0	0	0	0	1	0	0	0	0	0	1	0	0	1	0	0	0	0	0	0	0	0	0	0	0	0	0	0	0	0	0	0	0	54070.6	7118.1
43051	A_B08	2	2011	0	1	0	0	0	0	0	0	0	0	0	0	0	0	0	0	0	0	0	2	0	0	0	0	0	0	0	0	0	0	0	0	0	0	0	0	0	0	0	0	0	0	0	0	54070.6	7118.1
43051	A_B08	1	2012	0	3	0	0	0	0	0	0	0	0	0	0	0	0	0	0	0	0	0	0	0	0	0	0	0	0	0	0	0	2	0	0	0	0	0	0	0	0	0	0	0	0	0	0	0	7118.1
43051	A_B08	2	2012	0	3	0	0	0	0	0	0	0	0	0	0	0	0	0	0	0	0	0	0	0	0	0	0	1	0	0	0	0	0	0	0	0	0	0	0	0	0	0	0	0	0	0	0	0	7118.1
57363.3	A_B09	1	2009	0	1	0	0	0	0	0	0	0	0	0	0	0	3	0	0	0	0	0	0	0	0	0	0	0	0	0	0	0	0	0	0	0	0	0	0	0	0	0	0	0	0	0	0	9966.68	0
57363.3	A_B09	2	2009	0	1	0	0	0	0	0	0	8	0	0	0	1	0	0	0	0	0	0	2	0	0	0	0	0	0	0	0	0	0	0	0	0	1	0	0	0	0	0	0	0	0	0	0	9966.68	0
57363.3	A_B09	1	2010	0	2	0	0	0	0	0	0	0	0	0	0	1	0	0	0	1	0	0	0	0	0	0	0	0	1	0	0	0	1	1	0	0	0	0	0	0	0	0	0	0	0	0	0	34455.9	0
57363.3	A_B09	2	2010	0	3	0	0	0	0	0	0	0	0	0	0	0	1	0	0	0	0	0	0	0	1	0	0	0	0	0	0	0	0	0	0	0	0	0	0	0	0	0	0	0	0	0	0	34455.9	0
57363.3	A_B09	1	2011	0	2	0	0	0	0	0	0	0	0	0	0	1	0	0	0	0	0	0	0	0	0	0	2	0	0	0	0	0	0	0	0	0	1	0	0	0	0	0	0	0	0	0	0	35941.7	0
57363.3	A_B09	1	2012	0	2	0	0	0	0	0	0	0	0	0	0	1	0	0	0	0	0	0	0	0	0	0	0	0	0	0	0	0	1	0	0	0	0	0	0	0	0	0	0	0	0	0	0	0	0
57363.3	A_B09	2	2012	0	3	0	0	1	0	0	0	0	0	0	0	0	1	0	0	0	0	1	0	0	0	0	0	0	0	0	0	0	0	0	0	0	0	0	0	0	0	0	0	0	0	0	0	0	0
0	A_B10	1	2009	0	2	0	0	0	0	0	0	0	0	0	0	0	1	0	1	0	0	0	0	0	0	0	0	0	0	0	0	0	0	0	0	0	0	0	0	0	0	0	0	0	0	0	0	28353.9	0
0	A_B10	2	2009	0	2	0	0	0	0	0	0	0	0	0	0	0	0	0	0	0	0	0	0	0	0	0	0	0	0	0	0	0	0	0	0	0	0	0	0	0	0	0	0	0	0	0	0	28353.9	0
0	A_B10	1	2010	0	3	0	0	0	0	0	1	1	0	0	0	0	0	0	0	0	0	0	0	0	0	0	0	0	0	0	0	0	0	0	0	0	0	0	0	0	0	0	0	0	0	0	0	0	0
0	A_B10	2	2010	0	3	0	1	0	0	0	0	0	0	0	0	0	0	0	0	0	0	0	0	0	0	0	0	0	0	0	0	0	0	0	0	0	0	0	0	0	0	0	0	0	0	0	0	0	0
0	A_B10	1	2011	0	3	0	0	0	0	0	0	0	0	0	0	0	0	0	0	0	0	0	0	0	0	0	0	0	0	0	0	0	0	0	0	0	0	0	0	0	0	0	0	0	0	0	0	68065.6	0
0	A_B10	2	2011	0	3	0	0	0	0	0	0	0	0	0	0	0	0	0	0	0	0	0	0	0	0	0	0	0	0	0	0	0	0	0	0	0	0	0	0	0	0	0	0	0	0	0	0	68065.6	0
0	A_B10	1	2012	0	4	0	0	0	0	0	0	0	0	0	0	0	0	0	0	0	0	0	2	0	0	0	0	0	0	0	0	0	0	0	0	0	0	0	0	0	0	0	0	0	0	0	0	12914.4	0
0	A_B10	2	2012	0	5	0	0	0	0	0	0	0	0	0	0	0	0	0	0	0	0	0	0	0	0	0	0	0	0	0	0	0	0	0	0	0	0	0	0	0	0	0	0	0	0	0	0	12914.4	0
117139	A_B11	1	2009	0	1	0	0	1	0	0	0	0	0	0	0	1	1	0	0	0	0	0	0	0	0	0	0	0	2	0	0	0	0	0	0	0	0	0	0	0	0	0	0	0	0	29465.7	0	5280.59	31259.3
117139	A_B11	2	2009	0	0	0	0	1	0	0	0	0	0	0	0	1	1	0	0	0	0	2	0	0	0	0	0	0	0	0	0	0	0	0	0	0	2	0	0	0	2	0	0	0	0	29465.7	0	5280.59	31259.3
117139	A_B11	1	2010	0	0	0	0	0	0	0	1	0	0	0	0	1	2	0	0	0	0	0	0	0	1	0	0	0	0	0	0	0	0	0	0	0	3	0	0	0	0	0	0	0	0	29465.7	0	0	9612.03
117139	A_B11	2	2010	0	0	0	0	0	0	0	0	0	0	0	0	2	0	0	0	0	0	1	0	0	0	0	0	0	0	0	0	0	0	1	0	0	0	0	0	0	0	0	0	0	0	29465.7	0	0	9612.03
117139	A_B11	1	2011	0	0	0	0	0	0	0	0	0	0	0	0	0	3	0	0	0	0	0	2	0	0	0	0	0	5	0	2	0	0	0	0	0	0	0	0	0	0	0	0	0	29131.9	29465.7	334.118	11405.3	0
117139	A_B11	2	2011	0	0	0	0	1	0	0	0	0	0	0	0	1	1	0	0	0	0	0	0	0	1	0	0	0	4	0	0	0	0	0	0	0	0	0	0	0	2	0	0	0	29131.9	29465.7	334.118	11405.3	0
117139	A_B11	1	2012	0	1	0	0	0	0	0	0	0	0	0	0	0	0	0	0	0	0	0	0	0	0	0	0	0	0	0	0	0	0	2	0	0	0	0	0	0	0	0	0	0	29466	29465.7	0	0	0
117139	A_B11	2	2012	0	1	0	0	0	1	0	1	0	0	0	0	0	0	0	0	0	0	2	0	0	2	0	0	0	0	0	0	0	0	2	0	0	1	0	0	0	1	0	0	0	29466	29465.7	0	0	0
78420.8	A_B12	1	2009	0	0	0	1	0	0	0	0	0	0	0	0	1	1	0	0	0	0	0	0	0	0	0	0	0	0	0	0	0	0	0	0	0	0	0	0	0	0	0	0	0	0	0	0	32299.3	0
78420.8	A_B12	2	2009	1	1	0	0	0	0	2	0	0	0	0	0	0	1	0	0	0	0	0	0	0	0	0	0	0	0	0	0	0	0	1	0	0	0	0	0	0	0	0	0	0	0	0	0	32299.3	0
78420.8	A_B12	1	2010	0	1	0	0	0	0	0	0	0	0	0	0	0	1	0	0	0	0	0	0	0	0	0	0	0	0	0	0	0	0	1	0	0	1	0	0	0	0	0	0	0	0	0	0	0	4045.48
78420.8	A_B12	2	2010	0	1	0	0	0	0	0	0	0	0	0	0	2	1	0	0	0	0	0	0	0	1	0	0	0	0	0	0	0	0	1	0	0	1	0	0	0	1	0	0	0	0	0	0	0	4045.48
78420.8	A_B12	1	2011	0	0	0	0	0	0	0	0	0	0	0	0	0	0	0	0	0	0	1	0	0	0	0	2	0	0	0	0	0	0	0	0	0	2	0	0	0	0	0	0	0	0	32299.3	0	0	0
78420.8	A_B12	2	2011	0	1	0	1	2	0	0	0	0	0	0	0	1	0	0	0	0	0	0	0	0	0	0	0	0	0	0	0	0	0	1	0	0	0	0	0	0	0	0	0	0	0	32299.3	0	0	0
78420.8	A_B12	1	2012	0	1	0	0	0	0	0	0	0	0	0	0	0	0	0	0	0	0	0	0	0	0	0	2	0	0	0	0	0	0	0	0	0	1	0	0	0	0	0	0	0	0	0	0	0	0
78420.8	A_B12	2	2012	0	2	0	0	0	0	1	0	0	0	0	0	1	0	0	0	0	0	1	0	0	1	0	1	0	0	0	0	0	0	1	0	0	2	0	0	0	0	0	0	0	0	0	0	0	0
97663.9	A_B13	1	2009	0	1	0	0	0	1	1	0	0	0	0	0	1	0	0	0	0	0	0	0	0	0	0	0	0	2	0	0	0	0	0	0	0	0	0	0	0	0	0	0	0	41320.8	1971.09	0	6533.41	0
97663.9	A_B13	2	2009	0	1	0	0	0	0	1	0	0	0	0	0	0	0	1	0	0	0	1	0	0	1	0	0	0	0	0	0	0	0	0	0	0	0	0	0	0	0	0	0	0	41320.8	1971.09	0	6533.41	0
97663.9	A_B13	1	2010	0	1	0	0	0	1	0	0	0	0	0	0	0	1	0	0	0	0	0	4	0	0	0	0	0	0	0	0	0	0	0	0	0	1	0	0	0	2	0	0	0	43291.9	0	0	48874.1	0
97663.9	A_B13	2	2010	0	2	0	0	0	0	1	1	0	0	0	0	0	0	0	0	0	0	0	0	0	2	0	0	0	0	0	0	0	0	0	0	0	0	0	0	0	0	0	0	0	43291.9	0	0	48874.1	0
97663.9	A_B13	1	2011	0	2	0	0	2	2	2	0	0	0	0	0	1	2	0	0	0	0	0	0	0	0	0	0	0	0	0	0	0	0	0	0	0	1	0	0	0	1	0	0	0	43599.5	0	25621.5	0	0
97663.9	A_B13	2	2011	0	0	0	1	1	0	1	0	2	0	0	0	1	0	0	0	0	0	1	0	1	1	0	0	0	0	0	0	0	0	1	0	0	0	0	0	0	0	0	0	0	43599.5	0	25621.5	0	0
97663.9	A_B13	1	2012	0	2	0	0	0	0	0	0	0	0	0	0	1	0	0	0	0	0	0	0	0	0	0	0	0	0	0	0	0	0	0	0	0	0	0	0	0	0	0	1	0	0	0	0	0	0
97663.9	A_B13	2	2012	0	4	0	0	1	0	0	0	0	0	0	0	0	0	0	0	0	0	1	0	0	1	0	0	0	0	0	0	0	0	2	0	1	1	0	0	0	0	0	0	0	0	0	0	0	0
105450	A_B14	1	2009	0	0	0	0	2	1	1	0	0	0	0	0	2	1	0	0	0	0	1	0	0	0	0	0	0	0	0	0	0	0	0	0	0	0	0	0	0	0	0	0	0	6750.09	34151.9	10263.4	0	0
105450	A_B14	2	2009	0	1	0	0	0	0	0	0	0	0	0	0	2	0	0	0	0	0	2	0	0	0	0	0	0	0	0	0	0	0	2	0	0	1	0	0	0	1	0	0	0	6750.09	34151.9	10263.4	0	0
105450	A_B14	1	2010	0	1	0	0	3	0	0	0	0	0	0	0	2	0	0	0	0	0	0	2	0	0	1	0	0	0	0	0	0	0	0	0	0	1	0	0	0	0	0	0	0	6750.09	34183.4	0	0	0
105450	A_B14	2	2010	0	1	0	0	1	0	0	0	0	0	0	0	2	1	0	0	0	0	0	0	0	1	0	0	0	0	0	0	0	0	2	0	0	1	0	0	0	0	0	0	0	6750.09	34183.4	0	0	0
105450	A_B14	1	2011	0	3	0	0	0	3	2	1	0	0	0	0	0	2	1	0	0	0	1	4	0	0	0	0	0	0	0	0	0	1	0	0	0	1	0	0	0	2	0	0	0	6750.09	32386.9	16277.4	0	0
105450	A_B14	2	2011	0	0	0	0	2	1	1	0	0	0	0	1	1	2	0	0	0	0	0	2	1	3	0	0	0	0	0	0	0	0	1	0	0	1	0	0	0	2	0	0	1	6750.09	32386.9	16277.4	0	0
105450	A_B14	1	2012	0	2	0	0	1	0	0	0	0	0	0	0	0	1	0	0	0	0	0	0	0	2	0	0	0	0	0	0	1	0	0	0	0	0	0	0	0	0	0	0	0	0	42650.3	0	0	0
105450	A_B14	2	2012	0	3	0	0	0	1	0	1	2	0	0	0	2	1	0	0	0	0	2	0	0	1	0	0	0	0	0	0	0	0	2	0	0	3	0	0	0	1	0	1	0	0	42650.3	0	0	0
35123.7	A_B15	1	2009	0	2	0	0	0	0	1	0	0	0	0	0	2	0	0	0	0	0	0	0	0	0	0	0	0	0	0	0	0	0	0	0	0	0	0	0	0	0	0	0	0	0	0	0	35881.8	37764.5
35123.7	A_B15	2	2009	0	2	0	0	0	0	0	0	0	0	1	0	0	0	0	0	0	0	0	0	0	0	0	0	0	0	0	0	0	0	0	0	0	0	0	0	0	0	0	0	1	0	0	0	35881.8	37764.5
35123.7	A_B15	1	2010	0	1	0	0	0	0	1	0	0	0	0	0	0	0	0	0	0	0	0	0	0	0	0	0	0	2	0	0	0	0	0	0	0	0	0	0	0	0	0	0	0	0	0	0	0	65653.4
35123.7	A_B15	2	2010	0	1	0	0	0	0	1	0	1	0	0	0	0	0	0	0	0	0	0	0	0	0	0	0	0	0	0	0	0	0	1	0	0	0	0	0	0	0	0	0	0	0	0	0	0	65653.4
35123.7	A_B15	1	2011	0	3	0	0	0	0	0	0	2	0	0	1	2	1	0	0	0	0	0	0	0	0	0	0	0	0	0	0	0	1	0	1	0	2	0	0	0	1	0	0	0	0	0	0	37764.5	0
35123.7	A_B15	2	2011	0	0	0	0	0	0	0	0	4	0	0	0	0	0	0	0	0	0	0	0	0	0	0	0	0	3	0	0	0	0	0	0	0	0	0	0	0	0	0	0	0	0	0	0	37764.5	0
35123.7	A_B15	1	2012	0	6	0	0	0	0	0	0	0	0	0	0	0	0	0	0	0	0	0	1	0	0	0	0	0	2	0	0	0	0	0	0	0	0	0	0	0	0	0	0	0	0	0	0	0	0
35123.7	A_B15	2	2012	0	3	0	1	0	0	0	0	0	0	0	0	0	0	0	0	0	0	0	2	0	0	0	0	0	0	0	0	0	0	0	0	0	0	0	0	0	0	0	0	0	0	0	0	0	0
117577	A_B16	1	2009	0	0	0	0	0	0	1	0	0	0	0	0	1	0	0	0	0	0	0	0	0	0	0	0	0	0	0	0	0	0	0	0	0	0	0	0	0	0	0	0	0	0	10014.3	0	0	22513.8
117577	A_B16	2	2009	0	0	0	0	0	0	3	0	0	0	1	0	1	0	0	0	0	0	0	2	0	0	0	0	0	0	0	0	0	3	1	0	0	0	0	0	0	0	0	0	0	0	10014.3	0	0	22513.8
117577	A_B16	1	2010	0	0	0	0	0	0	0	0	0	0	0	0	1	0	0	0	0	0	0	0	0	0	1	0	1	1	0	0	2	1	1	0	0	0	0	0	0	1	0	0	1	0	10014.3	0	0	22513.8
117577	A_B16	2	2010	0	0	0	0	0	0	0	0	0	0	0	0	0	0	1	0	0	0	0	0	0	1	1	0	0	0	0	0	0	0	2	1	0	0	0	0	0	0	0	0	0	0	10014.3	0	0	22513.8
117577	A_B16	1	2011	0	0	1	0	0	0	1	0	0	0	0	0	2	0	0	0	1	0	0	0	0	0	0	0	0	0	0	0	0	0	1	0	0	0	0	0	0	0	3	0	0	0	10014.3	0	22513.8	31141
117577	A_B16	2	2011	0	2	0	0	2	0	1	0	0	0	0	0	1	0	0	0	0	1	0	2	0	1	0	0	5	0	0	0	0	0	1	0	0	0	0	0	0	1	0	0	2	0	10014.3	0	22513.8	31141
117577	A_B16	1	2012	0	0	0	0	0	0	1	0	0	0	0	0	0	0	0	0	0	0	0	11	0	1	0	1	0	0	0	0	0	0	2	0	0	0	0	1	0	0	1	0	2	0	10014.3	0	0	31141
117577	A_B16	2	2012	0	1	0	0	0	0	0	0	0	0	0	0	0	0	0	0	0	0	0	2	0	0	0	1	0	0	0	0	0	0	2	0	0	0	0	0	0	0	0	0	0	0	10014.3	0	0	31141
25743.5	A_B17	1	2009	0	3	0	0	0	3	0	0	0	0	0	0	0	0	0	0	0	0	0	0	0	0	0	0	0	0	0	0	0	0	0	0	0	0	0	0	0	0	0	0	0	36690.9	0	0	0	0
25743.5	A_B17	2	2009	0	2	0	0	0	1	0	0	0	0	0	0	0	0	0	0	0	0	0	0	0	0	0	0	0	0	0	0	0	0	0	0	0	0	0	0	0	0	0	0	0	36690.9	0	0	0	0
25743.5	A_B17	1	2010	0	3	0	0	0	1	0	0	0	0	0	0	0	0	0	0	0	0	0	0	0	0	0	0	0	0	0	0	0	0	0	0	0	0	0	0	0	0	0	0	0	25607.1	0	0	0	0
25743.5	A_B17	2	2010	0	3	0	0	0	0	0	0	0	0	0	0	0	0	0	0	0	0	0	0	0	0	0	0	0	0	0	0	0	0	0	0	0	0	0	0	0	0	0	0	0	25607.1	0	0	0	0
25743.5	A_B17	1	2011	0	2	0	0	0	0	2	0	0	0	0	0	2	0	0	0	0	0	2	0	0	0	0	0	0	0	0	0	0	1	0	0	0	2	0	0	0	0	0	0	0	25607.1	0	0	67595.3	11083.8
25743.5	A_B17	2	2011	0	1	0	0	0	0	0	0	0	0	0	0	0	0	0	0	0	0	0	0	0	0	0	0	0	0	0	0	0	0	0	0	0	0	0	0	0	1	0	0	0	25607.1	0	0	67595.3	11083.8
25743.5	A_B17	1	2012	0	5	0	0	0	1	0	1	0	0	0	0	0	0	0	0	0	0	0	0	0	0	0	0	0	0	0	0	0	0	0	0	0	0	0	0	0	0	0	0	0	0	0	0	20861.4	0
25743.5	A_B17	2	2012	0	5	0	0	0	1	0	0	0	0	0	0	0	0	0	0	0	0	0	1	0	0	0	0	0	0	0	0	0	0	0	0	0	0	0	0	0	0	0	0	0	0	0	0	20861.4	0
84058	A_B18	1	2009	0	1	0	0	0	0	0	0	0	0	0	0	2	0	0	0	0	0	0	0	0	0	0	0	0	2	0	0	0	0	0	0	0	0	0	0	0	0	0	0	0	0	17770.6	0	33746	0
84058	A_B18	2	2009	0	2	0	0	0	0	0	0	0	0	0	0	0	0	0	0	0	0	0	0	0	1	0	0	0	0	0	0	0	0	1	0	0	1	0	0	0	1	0	0	0	0	17770.6	0	33746	0
84058	A_B18	1	2010	0	1	0	0	0	0	0	0	0	0	0	0	0	1	0	0	0	0	0	0	0	0	0	0	0	0	0	0	0	0	0	0	0	0	0	0	0	0	0	0	0	16802.4	1013.28	0	49675.6	0
84058	A_B18	2	2010	0	1	0	2	0	0	0	0	0	0	0	0	3	0	0	0	0	0	0	0	0	0	0	0	0	2	0	0	0	0	1	1	0	1	0	0	0	1	0	0	0	16802.4	1013.28	0	49675.6	0
84058	A_B18	1	2011	1	4	0	2	0	0	1	1	0	0	0	1	0	0	0	0	0	0	0	0	1	0	0	0	0	0	0	0	0	0	0	3	0	0	2	0	0	1	2	0	0	17815.7	754.357	0	0	0
84058	A_B18	2	2011	0	0	0	1	2	0	1	0	0	0	0	1	2	1	0	0	0	0	2	0	0	1	0	0	0	0	0	0	0	0	1	1	0	1	0	0	0	2	0	0	0	17815.7	754.357	0	0	0
84058	A_B18	1	2012	0	2	0	0	0	0	0	0	0	0	0	1	0	0	0	0	0	0	0	0	0	0	0	0	0	0	0	0	0	0	0	0	1	3	0	0	0	0	0	1	0	16802.4	1722.48	0	30899.8	0
84058	A_B18	2	2012	0	3	0	0	0	2	0	0	0	0	0	0	1	2	0	0	0	0	1	0	0	0	0	1	0	0	0	0	0	0	1	1	0	2	0	0	0	1	0	0	0	16802.4	1722.48	0	30899.8	0
123660	A_B19	1	2009	0	2	0	0	0	0	2	0	0	0	0	0	2	0	0	0	0	0	0	0	0	0	0	0	0	0	0	0	0	0	0	0	0	0	0	0	0	0	0	0	0	10544.1	573.472	0	0	0
123660	A_B19	2	2009	0	1	0	0	0	0	1	0	0	0	0	0	2	0	0	0	0	0	2	0	0	0	0	1	0	0	0	0	0	0	0	0	0	1	0	0	0	1	0	0	0	10544.1	573.472	0	0	0
123660	A_B19	1	2010	0	1	0	0	0	0	0	0	0	0	0	0	2	0	0	0	0	0	0	0	0	0	0	0	0	0	0	0	0	0	2	0	0	2	0	0	0	0	0	0	0	10544.1	573.472	0	17981.6	0
123660	A_B19	2	2010	0	2	0	0	0	0	2	0	0	0	0	0	1	0	2	0	1	0	0	0	0	1	0	1	0	0	0	0	0	0	5	2	0	1	0	0	0	0	0	0	0	10544.1	573.472	0	17981.6	0
123660	A_B19	1	2011	0	2	0	0	0	0	2	1	0	0	0	1	2	0	0	0	0	0	0	0	1	0	0	1	0	0	0	0	0	2	0	0	0	2	0	0	0	1	0	0	0	10544.1	573.472	0	38835.6	23817.1
123660	A_B19	2	2011	0	0	0	0	2	0	1	0	0	0	0	2	2	0	0	0	0	0	0	0	1	2	0	0	0	0	0	0	0	0	2	2	0	1	0	0	0	2	0	0	0	10544.1	573.472	0	38835.6	23817.1
123660	A_B19	1	2012	0	3	0	0	0	0	0	0	0	0	0	0	1	0	0	0	0	0	0	0	0	0	0	0	0	0	0	0	0	0	1	0	0	1	0	0	0	0	1	0	0	30888.9	573.472	0	0	4577.35
123660	A_B19	2	2012	0	2	0	0	0	1	1	0	0	0	0	0	4	0	0	0	0	0	0	0	0	0	0	0	0	0	0	0	0	0	2	1	0	2	0	0	0	0	0	0	0	30888.9	573.472	0	0	4577.35
112001	A_B20	1	2009	0	1	0	0	0	0	0	0	0	0	0	0	3	0	0	0	0	0	0	0	0	0	0	0	0	0	0	0	0	0	0	0	0	0	0	0	0	0	0	0	0	0	7406.19	0	0	0
112001	A_B20	2	2009	0	2	0	0	0	0	0	0	0	0	0	0	2	0	0	0	0	0	0	0	0	0	0	0	0	0	0	0	0	1	1	2	0	0	0	0	0	0	0	0	0	0	7406.19	0	0	0
112001	A_B20	1	2010	0	0	0	0	0	1	0	0	0	0	0	0	1	0	1	0	0	0	0	0	0	0	0	0	0	0	0	0	0	0	1	1	0	1	1	0	0	1	0	0	0	0	25002.8	0	34191.7	0
112001	A_B20	2	2010	0	1	0	0	0	0	0	0	0	0	0	0	3	0	0	0	1	0	0	0	1	0	0	1	0	0	0	0	0	1	2	1	0	0	0	0	0	2	0	0	0	0	25002.8	0	34191.7	0
112001	A_B20	1	2011	0	2	0	0	1	0	0	0	0	0	0	1	0	0	0	0	0	0	1	0	0	0	1	0	0	0	0	0	0	0	1	0	0	3	0	0	0	2	0	1	0	25002.8	0	1467.59	0	0
112001	A_B20	2	2011	0	0	0	0	2	0	0	0	0	0	0	1	2	0	0	0	0	0	2	0	1	2	0	0	0	0	0	0	0	0	2	2	0	1	0	0	0	2	0	0	0	25002.8	0	1467.59	0	0
112001	A_B20	1	2012	0	0	0	0	0	1	0	0	0	0	0	0	1	0	2	0	0	0	0	0	0	1	0	0	0	0	0	0	0	0	0	0	1	2	0	0	0	0	0	0	0	25002.8	0	0	50473.7	0
112001	A_B20	2	2012	0	1	0	0	0	3	0	0	0	0	0	0	0	0	0	0	0	0	0	0	0	0	0	0	0	0	0	0	0	0	1	0	0	2	0	0	0	0	0	0	0	25002.8	0	0	50473.7	0
36048.5	A_C01	1	2009	0	4	0	2	0	2	0	0	0	0	0	0	0	2	0	0	0	0	0	0	0	0	0	0	0	0	0	0	0	0	0	0	0	0	0	0	0	0	0	0	0	0	0	8797.5	5909.88	0
36048.5	A_C01	2	2009	0	0	0	2	0	1	0	0	0	0	0	0	0	0	0	0	0	0	1	0	0	0	0	0	0	0	0	2	0	0	0	0	0	0	0	0	0	0	0	0	0	0	0	8797.5	5909.88	0
36048.5	A_C01	1	2010	0	3	0	0	0	1	0	0	0	0	0	0	0	0	0	0	0	0	0	0	0	0	0	0	0	0	0	0	0	1	0	0	0	0	0	0	1	0	0	0	1	0	0	8797.5	22171.7	0
36048.5	A_C01	2	2010	0	2	0	1	0	1	0	0	0	0	0	0	0	2	0	1	0	0	0	0	0	0	0	0	0	0	0	0	0	0	0	0	0	0	0	0	0	1	0	0	0	0	0	8797.5	22171.7	0
36048.5	A_C01	1	2011	0	2	0	0	0	0	0	0	0	0	0	0	0	0	0	0	0	0	0	0	0	0	0	0	0	0	0	0	0	0	0	0	0	0	0	0	0	0	0	0	0	24055.3	0	0	0	0
36048.5	A_C01	2	2011	0	2	0	0	0	0	0	0	0	0	0	0	0	1	0	0	0	0	0	0	0	0	0	0	0	6	0	0	0	0	0	0	0	0	0	0	0	0	0	0	0	24055.3	0	0	0	0
36048.5	A_C01	1	2012	0	3	0	0	0	5	0	0	0	0	0	0	0	0	0	0	0	0	0	0	0	1	0	0	0	0	0	0	0	0	0	0	0	0	0	0	0	4	0	0	0	24055.3	0	31736.6	32084.5	392.123
36048.5	A_C01	2	2012	0	3	0	0	0	0	0	0	0	0	0	1	0	0	0	1	0	0	0	0	0	0	0	0	0	2	0	0	0	0	0	0	0	0	0	0	0	0	0	0	0	24055.3	0	31736.6	32084.5	392.123
0	A_C02	1	2009	0	5	0	2	0	2	0	0	0	0	0	0	0	0	0	0	0	0	0	4	0	0	0	0	0	0	0	0	0	0	0	0	0	0	0	0	0	0	0	0	0	6300.74	1593.57	0	68121	0
0	A_C02	2	2009	0	0	0	1	0	0	1	0	0	0	0	0	0	0	0	0	0	0	0	0	0	0	0	0	0	0	0	0	0	0	0	0	0	0	0	0	0	0	0	0	0	6300.74	1593.57	0	68121	0
0	A_C02	1	2010	0	2	0	2	0	1	0	0	0	0	0	0	0	0	0	0	0	0	0	0	0	0	0	0	0	0	0	0	0	0	0	0	0	0	0	0	0	0	0	0	0	6300.74	1593.57	0	2917.48	1590.2
0	A_C02	2	2010	0	3	0	2	0	0	0	0	0	0	0	0	0	0	0	0	0	0	0	0	0	0	0	0	2	0	0	0	0	0	0	0	0	0	0	0	0	0	0	0	0	6300.74	1593.57	0	2917.48	1590.2
0	A_C02	1	2011	0	3	0	0	0	1	0	0	0	0	0	0	0	0	0	0	0	0	0	0	0	0	0	0	0	0	0	0	0	0	1	0	0	0	0	0	0	0	0	0	0	6300.74	1593.57	1590.2	0	0
0	A_C02	2	2011	0	4	0	2	0	0	0	0	0	0	0	0	0	1	0	1	0	0	0	0	0	0	0	0	0	0	0	0	0	0	0	0	0	0	0	0	0	0	0	0	0	6300.74	1593.57	1590.2	0	0
0	A_C02	1	2012	0	5	0	0	0	5	0	1	0	0	0	0	0	0	0	0	0	0	0	2	0	0	0	0	0	0	0	0	0	0	0	0	0	0	0	0	0	0	0	0	0	6300.74	1593.57	0	4198.85	0
0	A_C02	2	2012	0	2	0	0	0	2	0	0	0	0	0	0	0	0	0	0	0	0	0	2	0	0	0	0	0	0	0	0	0	0	0	0	0	0	0	0	0	0	0	0	0	6300.74	1593.57	0	4198.85	0
96441.9	A_C03	1	2009	0	4	0	0	0	2	0	0	0	0	0	0	1	2	0	0	0	0	1	0	0	2	0	0	0	0	0	0	0	0	0	0	0	0	0	0	0	0	0	0	0	0	0	0	0	0
96441.9	A_C03	2	2009	0	0	0	3	0	0	0	0	0	0	0	0	0	0	0	0	0	0	0	0	0	0	0	0	0	0	0	0	0	0	0	0	0	0	0	0	0	0	0	0	0	0	0	0	0	0
96441.9	A_C03	1	2010	1	3	1	0	0	1	0	0	0	0	0	0	0	2	0	0	0	0	0	0	0	0	0	0	0	0	0	0	0	0	0	0	0	0	0	0	0	0	0	0	0	0	0	14586.9	46945.2	0
96441.9	A_C03	2	2010	0	0	1	0	0	0	0	0	0	0	0	0	1	2	0	0	0	0	1	0	0	4	0	0	0	0	0	0	0	0	0	0	0	1	0	0	0	0	0	0	0	0	0	14586.9	46945.2	0
96441.9	A_C03	1	2011	0	0	0	0	0	0	0	0	0	0	0	0	0	1	0	0	0	0	0	0	0	1	0	0	0	0	0	0	0	0	1	0	0	0	0	0	0	0	0	0	0	0	0	14586.9	32594	0
96441.9	A_C03	2	2011	0	4	0	0	0	0	0	0	2	0	0	0	0	1	0	0	0	0	0	0	0	0	0	0	0	0	0	0	0	0	1	0	0	0	0	0	0	0	0	0	0	0	0	14586.9	32594	0
96441.9	A_C03	1	2012	0	1	0	0	0	2	0	0	0	0	0	0	0	1	0	0	0	0	0	2	0	0	0	2	0	0	0	0	0	0	0	0	0	0	0	0	0	0	0	0	0	0	0	4834.43	403.123	0
96441.9	A_C03	2	2012	0	1	0	0	0	0	0	0	0	0	0	0	4	0	0	0	0	0	0	0	0	1	0	0	0	0	0	0	0	0	0	0	0	0	0	0	0	0	0	0	0	0	0	4834.43	403.123	0
78366.2	A_C04	1	2009	0	3	0	0	0	2	0	0	0	0	0	0	0	2	0	0	0	0	0	2	0	0	0	0	0	0	0	0	0	0	0	0	0	0	0	0	0	0	0	0	0	5274.38	0	0	1041.59	0
78366.2	A_C04	2	2009	0	1	0	3	1	0	0	1	0	0	0	0	0	0	0	0	0	0	0	0	0	0	0	0	0	0	0	0	0	0	0	0	0	0	0	0	0	0	0	0	0	5274.38	0	0	1041.59	0
78366.2	A_C04	1	2010	0	1	0	0	0	0	0	0	0	0	0	0	1	0	0	0	0	0	0	0	0	0	0	0	0	1	0	0	0	2	0	0	0	0	0	0	0	0	0	0	0	6315.97	0	0	0	0
78366.2	A_C04	2	2010	0	0	0	0	0	0	0	0	0	0	0	0	1	1	1	0	0	0	0	0	0	1	0	8	0	0	0	0	2	0	0	0	0	0	0	0	0	0	0	0	0	6315.97	0	0	0	0
78366.2	A_C04	1	2011	0	1	0	0	0	1	0	0	0	0	0	0	1	0	0	0	0	0	0	0	0	1	0	0	0	0	0	0	0	0	0	0	0	0	0	0	0	0	0	0	0	9254.49	0	8960.78	65736.1	0
78366.2	A_C04	2	2011	0	1	0	0	0	1	0	0	0	0	0	0	0	1	0	0	0	0	0	0	0	2	0	0	0	0	0	0	0	0	0	0	0	2	0	0	0	0	0	0	0	9254.49	0	8960.78	65736.1	0
78366.2	A_C04	1	2012	0	2	0	0	0	0	0	0	0	0	0	0	1	0	0	0	0	0	0	0	0	0	0	0	0	0	0	0	0	0	0	0	0	2	0	0	0	0	0	0	0	2938.52	0	0	17218.2	0
78366.2	A_C04	2	2012	0	1	0	0	0	0	0	1	0	0	0	0	0	0	0	0	0	0	0	2	0	0	0	0	0	0	0	0	0	0	0	0	0	0	0	0	0	2	0	0	0	2938.52	0	0	17218.2	0
18319.6	A_C05	1	2009	0	3	0	4	0	0	0	0	0	0	0	0	0	0	0	0	0	0	0	0	0	0	0	0	0	0	0	0	0	0	0	0	0	0	0	0	0	0	0	0	0	0	0	0	23911.7	0
18319.6	A_C05	2	2009	0	0	0	0	0	0	0	0	0	0	0	0	1	0	0	0	0	0	0	0	0	0	0	0	0	0	0	0	0	0	0	0	0	0	0	0	0	0	0	0	0	0	0	0	23911.7	0
18319.6	A_C05	1	2010	0	2	0	0	0	0	0	0	0	0	0	0	0	0	0	0	0	0	0	0	0	0	0	0	0	0	0	0	1	0	0	0	0	0	0	0	0	0	0	0	0	0	0	0	32906.1	0
18319.6	A_C05	2	2010	0	1	0	0	0	0	0	0	0	0	0	0	0	0	0	0	1	0	0	0	0	0	0	0	0	0	0	0	0	0	0	0	0	0	0	0	0	0	0	0	0	0	0	0	32906.1	0
18319.6	A_C05	1	2011	0	3	0	2	0	0	0	0	0	0	0	0	0	0	0	0	0	0	0	0	0	0	0	0	0	0	0	0	0	0	0	0	0	0	0	0	0	0	0	0	0	0	0	0	0	0
18319.6	A_C05	2	2011	0	0	0	0	0	0	0	0	0	0	0	0	0	0	0	1	0	0	0	0	0	1	0	0	0	0	0	0	0	2	0	0	0	0	0	0	0	0	1	0	0	0	0	0	0	0
18319.6	A_C05	1	2012	0	1	0	1	0	0	0	0	0	0	0	0	0	0	0	0	0	0	0	2	0	0	0	0	0	0	0	0	0	1	0	0	0	0	0	0	0	0	0	0	0	0	0	0	14381.4	0
18319.6	A_C05	2	2012	0	4	0	1	0	0	0	0	0	0	0	0	0	0	0	0	0	0	0	1	0	0	0	0	0	0	0	0	0	0	0	0	0	0	0	0	0	0	0	0	0	0	0	0	14381.4	0
96059.3	A_C06	1	2009	0	3	0	0	0	2	0	0	0	0	0	0	0	0	0	0	0	0	0	0	0	0	0	0	0	0	0	0	0	0	0	0	0	0	1	0	0	0	0	1	0	0	47382.7	0	18183.1	32183.8
96059.3	A_C06	2	2009	0	0	0	0	0	0	0	0	0	0	0	0	2	1	0	0	0	0	1	0	0	0	0	0	0	0	0	0	0	0	0	0	0	0	0	0	0	0	0	0	0	0	47382.7	0	18183.1	32183.8
96059.3	A_C06	1	2010	0	2	0	0	0	0	0	0	0	0	0	0	1	0	0	0	0	0	0	3	0	0	0	1	1	0	0	0	1	2	3	0	0	0	0	0	0	0	0	1	0	0	5866.8	0	0	46957.5
96059.3	A_C06	2	2010	0	2	0	0	0	1	0	0	0	0	0	0	0	0	0	0	0	0	0	0	0	1	0	0	6	0	0	0	0	0	0	0	0	0	0	0	0	0	0	1	0	0	5866.8	0	0	46957.5
96059.3	A_C06	1	2011	0	0	0	0	0	0	0	0	0	0	0	0	1	0	0	0	0	0	0	0	0	0	0	0	0	0	0	0	0	0	1	0	0	0	0	0	0	0	0	0	0	0	5866.8	0	0	40449.2
96059.3	A_C06	2	2011	0	2	0	0	0	0	0	0	0	0	0	0	2	0	1	0	0	0	0	0	0	5	0	0	20	0	0	0	0	2	1	0	0	0	0	0	0	0	0	1	0	0	5866.8	0	0	40449.2
96059.3	A_C06	1	2012	0	0	0	0	0	0	0	0	2	0	0	0	0	0	0	0	0	0	0	0	0	0	0	0	30	0	0	0	0	2	0	0	0	1	0	0	0	0	0	0	0	0	5866.8	0	0	66327.8
96059.3	A_C06	2	2012	0	0	0	0	0	0	0	0	0	0	1	0	0	0	0	0	0	0	0	2	0	0	0	0	20	0	0	0	1	1	2	0	0	0	0	2	0	3	0	0	0	0	5866.8	0	0	66327.8
122375	A_C07	1	2009	0	0	0	0	0	0	0	0	0	0	0	0	0	0	0	0	0	0	0	0	0	0	0	0	0	0	0	0	0	0	0	0	0	1	1	2	0	0	0	0	0	0	1021.75	0	14178.8	45113.8
122375	A_C07	2	2009	0	0	0	0	0	0	0	0	0	0	0	0	1	0	0	0	0	0	0	0	0	0	0	0	0	0	0	0	0	0	0	0	0	0	0	0	0	0	0	0	0	0	1021.75	0	14178.8	45113.8
122375	A_C07	1	2010	0	0	0	0	0	0	1	0	0	0	0	0	2	1	0	0	0	0	1	0	0	1	0	1	0	0	0	0	0	0	0	0	0	0	0	0	0	0	0	0	0	0	0	0	26659.4	0
122375	A_C07	2	2010	0	0	0	0	0	0	0	0	0	0	0	0	2	2	0	0	0	0	2	0	0	1	0	1	0	0	0	0	0	3	1	0	0	0	0	0	0	0	0	0	0	0	0	0	26659.4	0
122375	A_C07	1	2011	0	1	0	0	0	0	0	0	0	0	0	0	1	1	0	0	0	0	0	0	0	0	0	0	0	0	0	0	0	0	0	0	0	2	0	0	0	0	0	0	0	0	0	0	18327.1	14178.8
122375	A_C07	2	2011	0	0	0	0	0	0	2	0	1	0	0	0	2	0	0	0	0	0	1	1	0	1	0	1	0	0	0	1	1	1	0	0	0	0	0	0	0	0	0	0	1	0	0	0	18327.1	14178.8
122375	A_C07	1	2012	0	0	0	0	0	0	1	0	0	0	0	0	1	0	0	0	0	0	0	0	0	1	0	0	0	0	0	0	0	0	0	0	0	0	0	0	0	0	0	0	0	0	0	0	0	0
122375	A_C07	2	2012	0	0	0	0	0	0	0	0	0	0	0	0	3	2	0	0	0	0	0	0	0	0	0	0	0	0	0	0	1	0	0	0	0	0	0	0	0	0	0	0	0	0	0	0	0	0
50598	A_C08	1	2009	0	4	0	2	0	1	0	0	0	0	0	0	0	0	0	0	0	0	0	0	0	0	0	0	0	0	0	0	0	0	0	0	0	0	0	0	0	0	0	0	0	0	0	0	0	0
50598	A_C08	2	2009	0	2	0	3	0	0	0	1	0	0	0	0	0	0	0	0	0	0	1	0	0	0	0	0	0	0	0	0	0	0	0	0	0	0	0	0	0	0	0	0	0	0	0	0	0	0
50598	A_C08	1	2010	0	2	0	2	0	0	0	0	0	0	0	0	0	0	0	0	0	0	0	0	0	0	0	0	0	0	0	0	0	0	0	0	0	0	0	0	0	0	0	0	0	0	0	0	58749.9	0
50598	A_C08	2	2010	0	4	0	2	0	0	0	0	0	0	0	0	0	1	0	0	0	0	0	0	0	0	0	0	0	0	0	0	0	0	0	0	0	0	0	0	0	0	0	0	0	0	0	0	58749.9	0
50598	A_C08	1	2011	0	3	0	0	0	1	0	0	0	0	0	0	0	0	0	0	0	0	0	0	0	0	0	0	0	0	0	0	0	0	0	0	0	0	0	0	0	0	0	0	0	0	0	0	0	0
50598	A_C08	2	2011	0	4	0	0	0	0	0	0	0	0	0	0	0	0	0	1	0	0	0	0	0	0	0	0	0	0	0	0	0	2	0	0	0	0	0	0	0	0	0	0	0	0	0	0	0	0
50598	A_C08	1	2012	0	2	0	0	0	0	0	1	0	0	0	0	0	0	0	0	0	0	0	0	0	0	0	0	0	0	0	2	0	0	0	0	0	0	0	0	0	0	0	0	0	0	27333.2	0	0	0
50598	A_C08	2	2012	0	3	0	0	0	0	0	1	0	0	0	0	0	2	0	0	0	0	0	0	0	0	0	0	0	2	0	0	0	0	1	0	0	0	0	0	0	0	0	0	0	0	27333.2	0	0	0
101903	A_C09	1	2009	0	1	0	0	0	2	1	0	0	0	0	0	0	1	0	0	0	0	0	0	0	0	0	2	0	0	0	0	0	0	0	0	0	2	0	0	0	0	0	0	0	0	0	30950.4	0	18273.3
101903	A_C09	2	2009	0	2	0	0	0	2	0	1	0	0	0	0	0	1	0	0	0	0	1	0	0	0	0	0	0	0	0	0	0	0	0	0	0	0	0	0	0	0	0	0	0	0	0	30950.4	0	18273.3
101903	A_C09	1	2010	0	1	0	0	0	1	0	0	0	0	0	0	1	1	0	0	0	0	0	0	0	1	0	0	0	0	0	0	0	0	1	0	0	0	0	0	0	0	0	0	0	0	0	0	0	0
101903	A_C09	2	2010	0	2	0	1	0	2	0	0	0	0	0	0	0	1	0	0	0	0	0	0	0	0	0	0	0	0	0	0	1	0	1	0	0	0	0	0	0	0	0	0	0	0	0	0	0	0
101903	A_C09	1	2011	0	1	0	0	0	0	0	0	0	0	0	0	0	0	0	0	0	0	0	0	0	0	0	0	0	0	0	0	0	0	0	0	0	0	0	0	0	0	0	0	0	0	0	18615.6	30950.4	0
101903	A_C09	2	2011	0	2	0	0	0	0	0	0	1	0	0	0	0	0	0	0	0	0	0	0	0	1	0	0	0	0	0	0	0	0	2	0	0	0	1	0	0	0	0	0	0	0	0	18615.6	30950.4	0
101903	A_C09	1	2012	0	0	0	0	0	0	1	0	0	0	0	0	0	0	0	0	0	0	0	0	0	0	0	0	0	0	0	0	1	0	0	0	0	1	0	0	0	0	0	0	2	0	0	0	0	2026.27
101903	A_C09	2	2012	0	2	0	0	0	0	0	0	0	0	0	0	0	0	0	0	0	0	0	1	0	0	0	0	0	0	0	0	0	0	0	0	0	0	0	0	0	0	0	0	0	0	0	0	0	2026.27
117407	A_C10	1	2009	0	0	0	0	0	0	1	0	0	0	0	0	0	0	0	0	0	0	0	0	0	0	0	0	0	0	0	0	0	0	3	0	0	3	0	0	0	0	0	1	0	0	31840.6	0	43160.5	0
117407	A_C10	2	2009	0	3	0	2	0	2	1	0	0	0	0	0	1	1	0	0	0	0	0	0	0	0	0	0	0	0	0	0	0	0	0	0	0	0	0	0	0	0	0	0	0	0	31840.6	0	43160.5	0
117407	A_C10	1	2010	0	0	0	0	0	0	0	0	0	0	0	0	2	0	0	0	0	0	0	0	0	0	0	1	0	0	0	0	0	0	3	1	0	2	0	0	0	1	0	0	0	0	31840.6	0	0	38938
117407	A_C10	2	2010	0	0	0	0	0	0	0	0	0	0	0	0	1	0	1	0	0	0	0	0	0	2	0	6	0	0	0	0	0	0	2	0	0	1	0	0	0	0	0	0	1	0	31840.6	0	0	38938
117407	A_C10	1	2011	0	1	0	0	0	0	0	0	0	0	0	0	1	0	0	0	0	0	0	0	0	1	0	1	0	0	0	0	0	0	0	0	1	0	0	0	0	0	0	0	0	0	31840.6	0	0	0
117407	A_C10	2	2011	0	0	0	0	0	0	1	0	0	0	0	0	3	1	0	0	1	0	1	0	1	2	0	0	0	0	0	0	0	0	2	1	1	1	1	0	0	0	0	0	2	0	31840.6	0	0	0
117407	A_C10	1	2012	0	0	0	0	0	0	1	0	0	0	0	0	1	0	0	0	1	0	0	0	0	1	1	1	0	0	0	0	0	1	1	0	2	2	0	0	0	0	0	0	0	0	6842.79	21276.3	0	42659.5
117407	A_C10	2	2012	0	0	0	0	0	0	0	0	0	0	0	0	0	0	0	0	0	0	0	0	0	3	0	2	0	0	0	0	0	0	0	0	2	1	0	0	0	0	0	0	0	0	6842.79	21276.3	0	42659.5
64151.7	A_C11	1	2009	0	2	0	0	0	0	0	0	0	0	0	0	0	0	0	0	0	0	0	0	0	1	0	0	0	0	0	0	0	0	0	0	0	3	0	0	0	1	0	0	0	0	0	0	0	0
64151.7	A_C11	2	2009	0	0	0	1	0	0	0	1	0	0	0	0	0	1	0	0	0	0	0	0	0	0	0	0	0	0	0	0	0	0	0	0	0	0	0	0	0	0	0	0	0	0	0	0	0	0
64151.7	A_C11	1	2010	0	1	0	0	0	0	0	0	0	0	0	0	0	0	0	0	0	0	0	0	0	0	0	1	0	0	0	0	3	2	0	0	0	1	0	0	0	0	0	0	0	0	0	0	75531.6	0
64151.7	A_C11	2	2010	0	2	0	0	0	0	0	0	0	0	0	0	2	0	0	0	0	0	0	0	0	0	1	0	0	0	0	0	0	0	0	0	0	1	0	1	0	0	0	0	0	0	0	0	75531.6	0
64151.7	A_C11	1	2011	0	2	0	0	0	0	0	0	0	0	0	0	0	0	0	0	0	0	0	0	0	1	0	0	0	0	0	0	0	0	0	0	0	2	0	0	0	0	0	0	0	0	0	0	0	0
64151.7	A_C11	2	2011	0	2	0	0	0	0	0	0	0	0	0	0	2	0	0	0	0	0	0	0	0	0	0	0	0	0	0	0	1	2	0	0	0	2	0	0	0	1	0	0	0	0	0	0	0	0
64151.7	A_C11	1	2012	0	0	0	0	0	0	0	0	0	0	0	0	1	0	0	0	0	0	0	0	0	0	0	0	0	0	0	0	0	0	0	0	0	2	0	0	0	2	0	0	0	0	0	0	19536.1	0
64151.7	A_C11	2	2012	0	2	0	0	0	0	0	0	0	0	0	0	0	1	0	0	0	0	0	0	0	0	0	0	0	0	0	0	0	0	1	0	0	2	0	0	0	0	0	0	0	0	0	0	19536.1	0
66132.4	A_C12	1	2009	0	4	0	2	0	1	0	0	0	0	0	0	0	0	0	0	0	0	0	0	0	0	0	0	0	0	0	0	0	0	0	0	0	0	0	0	0	0	0	0	0	0	0	0	26518.9	0
66132.4	A_C12	2	2009	0	1	0	2	0	1	1	0	0	0	0	0	1	1	0	0	0	0	0	0	0	0	0	0	0	0	0	0	0	0	0	0	0	0	0	0	0	0	0	0	0	0	0	0	26518.9	0
66132.4	A_C12	1	2010	0	2	0	0	0	0	0	0	0	0	0	0	0	0	0	0	0	0	0	0	0	0	0	0	0	0	0	0	0	0	0	0	0	0	0	0	0	0	0	0	0	0	0	12955.7	17817.8	0
66132.4	A_C12	2	2010	0	3	0	1	0	0	0	1	0	0	0	0	0	0	0	0	0	0	0	0	0	0	0	0	0	0	0	0	1	0	0	0	0	0	0	0	0	0	0	0	0	0	0	12955.7	17817.8	0
66132.4	A_C12	1	2011	0	4	0	0	0	0	0	0	0	0	0	0	0	0	0	0	0	0	0	0	0	1	0	0	0	0	0	0	0	0	0	0	0	1	0	0	0	0	0	0	0	0	0	0	26518.9	0
66132.4	A_C12	2	2011	0	4	0	1	0	0	0	0	0	0	0	0	0	0	0	1	0	0	0	0	0	0	0	0	0	0	0	0	1	0	1	0	0	0	0	0	0	0	0	0	0	0	0	0	26518.9	0
66132.4	A_C12	1	2012	0	1	0	0	0	0	0	0	0	0	0	0	0	0	0	0	0	0	0	0	0	1	0	0	0	0	0	0	0	0	0	0	0	0	0	0	0	0	0	0	0	0	0	0	0	0
66132.4	A_C12	2	2012	0	3	0	0	0	0	0	0	0	0	0	0	0	0	0	0	0	0	0	0	0	0	0	0	0	0	0	0	1	0	0	0	0	0	0	0	0	0	0	0	0	0	0	0	0	0
50181.1	A_C13	1	2009	0	6	0	3	0	2	0	0	0	0	0	0	0	0	0	1	0	0	0	0	0	0	0	0	0	0	0	0	0	0	0	0	0	0	0	0	0	0	0	0	0	0	0	0	5223.7	0
50181.1	A_C13	2	2009	0	0	0	0	1	0	0	0	0	0	1	0	0	0	0	0	0	0	0	0	0	0	0	0	0	0	0	0	0	0	0	0	0	0	0	0	0	0	0	0	0	0	0	0	5223.7	0
50181.1	A_C13	1	2010	0	4	0	0	0	1	0	0	0	0	0	0	0	0	0	0	0	0	0	0	0	0	0	0	0	0	0	0	0	0	0	0	0	0	0	0	0	0	0	0	0	0	0	0	0	0
50181.1	A_C13	2	2010	0	4	0	0	0	0	0	0	0	0	0	0	0	0	0	0	0	0	0	0	0	1	0	0	0	0	0	0	0	0	0	0	0	0	0	0	0	0	0	0	0	0	0	0	0	0
50181.1	A_C13	1	2011	0	3	0	0	0	0	0	0	0	0	0	0	0	0	0	0	0	0	0	0	0	0	0	0	0	0	0	0	0	0	0	0	0	0	0	0	0	0	0	0	0	11685	6431.82	0	37450.4	0
50181.1	A_C13	2	2011	0	4	0	0	0	0	0	0	0	0	0	0	0	0	0	0	0	0	0	0	0	0	0	0	0	0	0	0	1	0	0	0	0	0	0	0	0	0	0	0	0	11685	6431.82	0	37450.4	0
50181.1	A_C13	1	2012	0	5	0	0	0	1	0	0	0	0	0	0	0	0	0	0	0	0	0	0	0	0	0	0	0	0	0	0	0	0	0	0	0	0	0	0	0	0	0	0	0	18116.9	5223.7	0	0	0
50181.1	A_C13	2	2012	0	3	0	0	0	1	0	1	0	0	0	0	0	0	0	0	0	0	0	2	0	0	0	0	0	0	0	0	0	0	0	0	0	0	0	0	0	0	0	0	0	18116.9	5223.7	0	0	0
1279.11	A_C14	1	2009	0	5	0	0	0	1	0	0	0	0	0	0	0	0	0	0	0	0	0	0	0	0	0	0	0	0	0	0	0	0	0	0	0	0	0	0	0	0	0	0	0	0	5570.73	0	16855.8	25741
1279.11	A_C14	2	2009	0	2	0	3	0	1	0	0	0	0	0	0	0	1	0	0	0	0	0	0	0	0	0	0	0	0	0	0	0	0	0	0	0	0	0	0	0	0	0	0	0	0	5570.73	0	16855.8	25741
1279.11	A_C14	1	2010	0	5	0	1	0	0	0	0	0	0	0	0	0	0	0	0	0	0	0	0	0	0	0	0	0	0	0	0	0	0	0	0	0	0	0	0	0	0	0	0	0	0	0	0	5438.06	31771
1279.11	A_C14	2	2010	0	4	0	0	0	1	0	0	0	0	0	0	0	0	0	0	0	0	0	0	0	0	0	0	0	0	0	0	0	0	0	0	0	0	0	0	0	0	0	0	0	0	0	0	5438.06	31771
1279.11	A_C14	1	2011	0	3	0	0	0	0	0	0	0	0	0	0	0	0	0	0	0	0	0	0	0	0	0	0	0	0	0	0	0	0	0	0	0	0	0	0	0	0	0	0	0	0	0	0	0	0
1279.11	A_C14	2	2011	0	4	0	0	0	1	0	0	0	0	0	0	0	0	0	1	0	1	0	0	0	0	0	0	0	1	0	0	0	0	0	0	0	0	0	0	0	0	0	0	0	0	0	0	0	0
1279.11	A_C14	1	2012	0	5	0	0	0	1	0	0	0	0	0	0	0	0	0	1	0	0	0	4	0	0	0	0	0	0	0	0	0	0	0	0	0	0	0	0	0	0	0	0	0	0	0	0	5570.73	29533.5
1279.11	A_C14	2	2012	0	6	0	0	0	0	0	0	0	0	0	0	0	0	0	1	0	0	0	0	0	0	0	0	0	0	0	0	0	0	0	0	0	0	0	0	0	0	0	0	0	0	0	0	5570.73	29533.5
120277	A_C15	1	2009	0	2	0	0	0	3	0	1	0	0	0	0	0	0	0	0	0	0	0	5	0	0	0	0	0	0	0	0	0	0	0	0	0	0	0	0	0	0	0	0	0	0	51479.7	0	26732.7	0
120277	A_C15	2	2009	0	3	0	0	0	0	0	0	0	0	0	0	0	1	0	0	0	0	0	0	0	0	0	0	0	0	0	0	0	0	0	0	0	0	0	0	0	0	0	0	0	0	51479.7	0	26732.7	0
120277	A_C15	1	2010	0	2	0	0	0	2	0	0	0	0	0	0	1	2	0	0	0	0	0	4	0	0	0	0	0	0	0	0	0	1	0	0	0	1	0	0	0	0	0	0	0	0	51479.7	0	49231.4	0
120277	A_C15	2	2010	0	2	1	0	0	1	0	0	0	0	0	0	0	2	0	0	0	0	0	0	0	0	0	0	0	0	0	0	0	1	0	0	0	0	0	0	0	0	0	0	0	0	51479.7	0	49231.4	0
120277	A_C15	1	2011	0	2	0	0	0	1	0	0	0	0	0	0	0	0	0	0	0	0	0	0	0	0	0	0	0	0	0	0	0	0	0	0	0	1	0	0	0	0	0	0	0	0	50383.9	0	12524.6	0
120277	A_C15	2	2011	0	2	0	1	0	0	1	0	0	0	0	0	0	1	0	0	0	0	0	0	0	0	0	0	0	0	0	0	0	0	2	0	0	0	0	0	0	0	0	0	0	0	50383.9	0	12524.6	0
120277	A_C15	1	2012	0	1	0	0	0	2	3	0	0	0	0	0	0	0	0	0	0	0	0	7	0	1	0	0	0	0	0	0	0	0	0	0	0	0	0	0	0	0	0	0	0	0	50383.9	0	1332.52	0
120277	A_C15	2	2012	0	1	0	0	0	2	0	0	0	0	0	0	0	1	0	0	0	0	0	0	0	0	0	0	0	0	0	0	2	0	0	0	0	0	0	0	0	1	0	0	0	0	50383.9	0	1332.52	0
96457.3	A_C16	1	2009	0	0	0	0	0	1	0	0	0	0	0	0	0	3	0	0	0	0	0	7	0	0	0	0	0	0	0	0	0	0	0	0	0	0	0	0	0	0	0	0	0	0	5403.08	0	0	0
96457.3	A_C16	2	2009	0	2	0	0	0	1	0	1	0	0	0	0	0	1	0	0	0	0	0	0	0	0	0	0	0	0	0	0	0	0	0	0	0	0	0	0	0	0	0	0	0	0	5403.08	0	0	0
96457.3	A_C16	1	2010	0	3	0	0	0	0	0	1	0	0	0	0	0	0	0	0	0	0	0	0	0	1	0	0	0	0	0	0	0	0	1	0	0	2	0	0	0	0	0	0	0	0	5403.08	0	0	0
96457.3	A_C16	2	2010	1	1	0	0	0	0	0	0	0	0	0	0	1	2	0	0	0	0	0	1	0	2	0	1	1	0	0	0	0	0	2	0	0	1	0	0	0	1	0	0	0	0	5403.08	0	0	0
96457.3	A_C16	1	2011	0	1	0	0	0	0	1	0	0	0	0	0	0	1	0	0	0	0	0	0	0	2	0	0	0	0	0	0	0	0	0	0	0	0	0	0	0	0	0	0	0	0	5403.08	32464.8	0	0
96457.3	A_C16	2	2011	0	3	0	0	0	0	0	0	0	0	0	0	0	0	0	0	0	0	0	2	0	1	0	0	0	0	0	0	0	0	1	0	0	0	0	0	0	1	0	0	0	0	5403.08	32464.8	0	0
96457.3	A_C16	1	2012	0	1	0	0	0	2	0	0	0	0	0	0	2	1	0	0	0	0	0	4	0	1	0	0	0	0	0	1	0	0	2	0	0	1	0	0	0	0	0	0	0	26971.2	5403.08	32464.8	0	0
96457.3	A_C16	2	2012	2	3	0	0	0	0	0	0	1	0	0	0	0	3	0	0	0	0	0	0	0	0	0	0	0	0	0	0	0	0	0	0	0	1	0	0	0	0	0	0	0	26971.2	5403.08	32464.8	0	0
98252.4	A_C17	1	2009	0	1	0	0	0	0	0	0	0	0	0	0	0	2	0	0	0	0	0	0	0	0	0	0	0	0	0	0	0	0	0	0	0	0	0	0	0	0	0	0	0	0	0	0	0	9779.66
98252.4	A_C17	2	2009	0	1	0	1	0	0	0	0	0	0	0	0	0	0	0	0	0	0	0	0	0	0	0	0	0	0	0	0	0	0	0	0	0	0	0	0	0	0	0	0	0	0	0	0	0	9779.66
98252.4	A_C17	1	2010	0	2	0	0	0	0	0	0	0	0	0	0	1	1	0	0	0	0	0	0	0	0	0	0	0	0	0	0	0	0	0	0	0	1	0	0	0	0	0	0	0	0	0	0	0	9779.66
98252.4	A_C17	2	2010	0	1	0	0	0	0	0	0	0	0	0	0	0	1	0	0	0	0	0	1	0	0	0	0	0	0	0	0	0	0	0	0	0	0	0	0	0	0	0	0	0	0	0	0	0	9779.66
98252.4	A_C17	1	2011	0	2	0	2	0	2	0	0	0	0	0	0	0	0	0	0	0	0	0	0	0	0	0	0	0	0	0	0	0	0	0	0	0	0	0	0	0	0	0	0	0	0	0	50991	2824.32	9779.66
98252.4	A_C17	2	2011	0	0	0	0	0	1	0	0	0	0	0	0	1	0	0	0	0	0	0	1	0	2	0	0	0	2	0	0	0	0	1	0	1	0	0	0	1	0	0	0	0	0	0	50991	2824.32	9779.66
98252.4	A_C17	1	2012	0	1	0	0	0	0	0	0	0	0	0	0	0	0	0	0	0	0	0	0	0	0	0	0	0	0	0	0	0	0	0	0	0	0	0	0	0	5	0	0	0	0	0	0	21380.7	9779.66
98252.4	A_C17	2	2012	0	2	0	0	0	0	0	1	0	0	0	0	0	0	0	0	0	0	0	0	0	0	0	0	0	0	0	0	0	0	0	0	0	0	0	0	0	0	0	0	0	0	0	0	21380.7	9779.66
110625	A_C18	1	2009	0	0	0	0	0	0	0	0	0	0	0	0	2	0	0	0	0	0	0	1	0	0	0	0	0	0	0	0	0	0	0	0	0	3	0	0	0	0	0	0	0	0	3757.84	0	14135	14658.9
110625	A_C18	2	2009	0	0	0	0	0	0	0	0	0	0	0	0	0	1	0	0	0	0	0	0	0	0	0	0	0	0	0	0	0	0	0	0	0	0	0	0	0	0	0	0	0	0	3757.84	0	14135	14658.9
110625	A_C18	1	2010	0	0	0	0	0	0	1	0	0	0	0	0	0	0	0	0	0	0	0	0	0	0	0	0	2	0	0	0	0	0	0	0	0	1	0	0	0	1	0	0	2	0	1372.22	0	0	78172.3
110625	A_C18	2	2010	0	0	0	0	0	0	0	0	4	0	0	0	0	0	0	0	0	0	0	0	0	2	0	1	15	0	0	0	0	0	1	0	0	1	0	0	0	0	2	1	0	0	1372.22	0	0	78172.3
110625	A_C18	1	2011	0	0	0	0	0	0	0	0	0	0	0	0	0	0	0	0	0	0	0	0	0	1	0	0	0	0	0	0	0	0	0	0	0	3	0	0	0	0	3	0	2	1372.22	15556.9	0	0	21538.2
110625	A_C18	2	2011	0	0	0	0	0	0	0	0	0	0	0	0	0	0	0	0	0	0	0	0	0	0	0	0	10	0	0	0	0	3	0	0	0	0	0	0	0	1	2	1	6	1372.22	15556.9	0	0	21538.2
110625	A_C18	1	2012	0	0	0	0	0	1	1	0	0	0	0	0	2	0	0	0	0	0	0	0	0	1	0	1	10	0	0	0	0	0	0	0	0	1	0	1	0	0	4	0	0	5915.58	0	0	0	48622.9
110625	A_C18	2	2012	0	0	0	0	0	0	0	0	2	0	1	0	1	0	0	0	0	0	0	2	0	1	0	0	20	0	0	0	0	0	3	0	0	0	0	2	0	1	3	0	2	5915.58	0	0	0	48622.9
50376.6	A_C19	1	2009	0	4	0	0	0	0	0	0	0	0	0	0	0	0	0	0	0	0	0	0	0	0	0	0	0	0	0	0	0	0	1	1	0	0	0	0	0	0	0	0	0	0	0	0	30567.9	0
50376.6	A_C19	2	2009	0	0	0	1	0	0	2	0	0	0	0	0	0	1	0	0	0	0	0	0	0	0	0	0	0	0	0	0	0	0	0	0	0	0	0	0	0	0	0	0	0	0	0	0	30567.9	0
50376.6	A_C19	1	2010	0	0	0	0	0	1	1	0	0	0	0	0	0	1	0	0	0	0	0	0	0	0	0	0	0	0	0	0	0	0	0	0	0	0	0	0	0	0	0	0	0	7377.88	0	0	24008.7	0
50376.6	A_C19	2	2010	0	2	0	0	0	1	0	1	0	0	0	0	0	1	0	0	0	0	1	1	0	0	0	0	0	0	0	0	0	0	1	0	0	0	0	0	0	2	0	0	0	7377.88	0	0	24008.7	0
50376.6	A_C19	1	2011	0	0	0	1	0	1	0	0	0	0	0	0	0	2	0	0	0	0	0	0	0	0	0	0	0	0	0	0	0	0	0	0	0	0	0	0	0	0	0	0	0	7377.88	0	0	0	0
50376.6	A_C19	2	2011	0	1	0	0	0	1	0	0	0	0	0	0	0	1	0	0	0	0	0	1	0	0	0	0	4	0	0	0	0	0	0	0	0	1	0	0	0	0	0	0	0	7377.88	0	0	0	0
50376.6	A_C19	1	2012	0	2	0	0	0	2	0	0	0	0	0	0	0	0	0	0	0	0	0	1	0	0	0	0	0	0	0	0	0	0	0	0	0	0	0	0	0	0	0	0	0	7377.88	0	0	19446.2	234.496
50376.6	A_C19	2	2012	0	0	0	0	0	1	0	0	2	0	0	0	0	1	0	1	0	0	0	0	0	0	0	0	0	0	0	0	0	0	0	0	0	1	0	0	0	0	0	0	0	7377.88	0	0	19446.2	234.496
3447.85	A_C20	1	2009	0	1	0	0	0	0	0	0	1	0	0	0	0	0	0	0	0	0	0	4	0	0	0	0	0	0	0	0	0	0	0	0	0	0	0	0	0	0	0	0	0	0	6741.33	0	55429.8	0
3447.85	A_C20	2	2009	0	1	0	2	0	0	0	0	0	0	0	0	0	1	0	0	0	0	0	0	0	0	0	0	0	0	0	0	0	0	0	0	0	0	0	0	0	0	0	0	0	0	6741.33	0	55429.8	0
3447.85	A_C20	1	2010	0	3	0	0	0	0	0	0	0	0	0	0	0	0	0	0	0	0	0	0	0	0	0	0	0	0	0	0	0	0	0	0	0	0	0	0	0	0	0	0	0	0	0	0	0	0
3447.85	A_C20	2	2010	0	2	0	0	0	0	0	0	0	0	0	0	0	0	0	0	0	0	0	2	0	0	0	0	0	0	0	0	0	0	0	0	0	0	0	0	0	0	0	0	0	0	0	0	0	0
3447.85	A_C20	1	2011	0	3	0	0	0	0	0	0	0	0	0	0	2	0	0	0	0	0	0	0	0	0	0	0	0	0	0	0	0	0	0	0	0	0	0	0	0	0	0	0	0	0	0	0	33611.8	0
3447.85	A_C20	2	2011	0	1	0	0	0	0	0	0	0	0	1	0	0	0	0	0	0	0	0	0	0	0	0	0	0	0	0	0	0	0	0	0	0	0	0	1	0	0	0	0	0	0	0	0	33611.8	0
3447.85	A_C20	1	2012	0	3	0	0	0	0	0	0	0	0	0	0	0	0	0	0	0	0	0	0	0	0	0	0	0	0	0	0	0	0	0	0	0	0	0	0	0	0	0	0	0	0	0	0	10518.3	0
3447.85	A_C20	2	2012	0	1	0	0	0	0	0	0	0	0	0	0	0	0	0	0	0	0	0	0	0	0	0	0	0	0	0	0	0	0	0	0	0	0	0	0	0	0	0	0	0	0	0	0	10518.3	0
10372.8	A_F01	1	2009	0	3	0	0	0	2	0	0	0	0	0	0	0	0	0	0	0	0	0	0	0	0	0	0	0	0	0	0	0	0	0	0	0	0	0	0	0	0	0	0	0	2115.84	0	0	12325.6	0
10372.8	A_F01	2	2009	0	2	0	2	0	2	0	0	0	0	0	0	0	0	0	0	0	0	0	0	0	0	0	0	0	2	0	0	0	0	0	0	0	0	0	0	0	0	0	0	0	2115.84	0	0	12325.6	0
10372.8	A_F01	1	2010	0	3	0	1	0	0	0	1	0	0	0	0	0	0	0	0	0	0	0	0	0	0	0	0	0	2	0	0	0	0	0	0	0	0	0	0	0	0	0	0	0	0	0	0	0	46461.7
10372.8	A_F01	2	2010	0	2	0	0	0	0	0	1	0	0	0	0	0	0	0	0	0	0	0	1	0	0	0	0	0	0	0	0	0	0	0	0	0	0	0	0	0	0	0	0	0	0	0	0	0	46461.7
10372.8	A_F01	1	2011	0	3	0	1	0	0	0	0	0	0	0	0	0	0	0	0	0	0	0	0	0	0	0	0	0	2	0	0	0	0	0	0	0	0	0	0	0	0	0	0	0	0	2115.84	0	0	0
10372.8	A_F01	2	2011	0	2	0	0	0	0	0	0	0	0	0	0	0	0	0	0	0	0	0	0	0	0	0	0	0	0	0	0	0	0	0	0	0	1	0	0	0	0	0	0	0	0	2115.84	0	0	0
10372.8	A_F01	1	2012	0	4	0	0	0	1	0	0	0	0	0	0	0	0	0	0	0	0	0	0	0	0	0	0	0	1	0	0	0	0	0	0	0	1	0	0	0	0	0	0	0	0	0	12669.9	12325.6	0
10372.8	A_F01	2	2012	0	3	0	0	0	0	0	0	0	0	0	0	0	0	0	0	0	0	0	0	0	0	0	0	0	0	0	0	0	0	0	0	0	0	0	0	0	0	0	0	0	0	0	12669.9	12325.6	0
0	A_F02	1	2009	0	2	0	2	0	0	0	0	0	0	0	0	0	0	0	0	0	0	0	0	0	0	0	0	0	2	0	0	0	0	0	0	0	0	0	0	0	0	0	0	0	0	0	0	64753.1	0
0	A_F02	2	2009	0	2	0	1	0	0	0	1	0	0	0	0	0	0	0	0	0	0	0	0	0	0	0	0	0	0	0	0	0	0	0	0	0	0	0	0	0	2	0	0	0	0	0	0	64753.1	0
0	A_F02	1	2010	0	2	0	2	0	1	0	1	0	0	0	0	0	0	0	0	0	0	0	0	0	0	0	0	0	0	0	0	0	0	0	0	0	0	0	0	0	0	0	0	0	0	0	0	60334.3	60.16
0	A_F02	2	2010	0	1	0	1	0	1	0	0	0	0	0	0	0	0	0	0	0	0	0	0	0	0	0	0	0	0	0	0	0	0	0	0	0	0	0	0	0	0	0	0	0	0	0	0	60334.3	60.16
0	A_F02	1	2011	0	4	0	3	0	0	0	0	0	0	0	0	0	0	0	0	0	0	0	0	0	0	0	0	0	0	0	0	0	0	0	0	0	0	0	0	0	0	0	0	0	0	0	0	0	0
0	A_F02	2	2011	0	2	0	1	0	0	0	0	0	0	0	0	0	0	0	0	0	1	0	0	0	0	0	0	0	0	0	0	0	0	0	0	0	0	0	0	0	0	0	0	0	0	0	0	0	0
0	A_F02	1	2012	0	4	0	0	0	3	0	0	0	0	0	0	0	0	0	0	0	0	0	0	0	0	0	0	0	1	0	0	0	0	0	0	0	0	0	0	0	0	0	0	0	0	0	0	60.1601	0
0	A_F02	2	2012	0	2	0	8	0	0	0	0	0	0	0	0	0	0	0	0	0	0	0	0	0	0	0	0	0	0	0	0	0	0	0	0	0	0	0	0	0	0	0	0	0	0	0	0	60.1601	0
110061	A_F03	1	2009	0	2	0	0	0	0	2	0	0	0	0	0	0	2	0	0	0	1	0	0	0	0	0	0	0	0	0	0	0	0	0	0	0	0	0	0	2	0	0	0	0	0	0	0	1546.61	0
110061	A_F03	2	2009	0	1	0	0	0	0	1	0	0	0	0	0	1	0	0	0	0	0	1	0	0	1	0	0	0	0	0	0	0	0	1	0	0	0	0	0	1	0	0	0	0	0	0	0	1546.61	0
110061	A_F03	1	2010	0	0	1	0	0	0	0	1	1	0	0	0	0	2	0	0	0	0	0	0	0	0	0	0	0	0	0	0	0	0	1	0	0	1	0	0	2	0	0	1	0	0	0	0	42517.4	0
110061	A_F03	2	2010	0	0	0	0	0	0	0	0	0	0	0	0	0	0	0	0	0	0	0	0	0	1	0	0	0	0	0	0	0	0	1	0	0	0	0	0	0	0	0	1	0	0	0	0	42517.4	0
110061	A_F03	1	2011	0	0	0	0	0	0	0	0	0	0	0	0	2	2	0	0	0	0	0	0	0	0	0	0	0	0	0	0	0	0	0	0	0	1	0	0	0	0	0	0	0	0	0	0	25038.4	0
110061	A_F03	2	2011	0	1	0	0	0	0	0	0	0	0	0	0	0	0	0	0	0	0	2	0	0	2	0	0	0	0	0	0	0	0	0	0	0	0	0	0	0	0	0	0	0	0	0	0	25038.4	0
110061	A_F03	1	2012	0	0	1	0	0	0	0	0	0	0	1	0	1	2	0	0	0	0	0	1	0	0	0	0	0	0	0	0	0	0	1	0	0	1	0	0	0	0	0	0	0	0	0	0	0	0
110061	A_F03	2	2012	0	0	0	0	0	0	1	0	2	0	0	0	2	1	0	0	0	0	0	0	0	0	0	0	11	0	0	0	0	0	1	0	0	0	0	1	0	0	0	0	0	0	0	0	0	0
108044	A_F04	1	2009	0	2	0	0	0	0	1	0	0	0	0	0	1	2	0	0	0	0	0	0	0	1	0	0	0	0	0	0	0	0	0	0	0	2	0	0	0	0	0	0	0	10119.4	0	0	0	19909.2
108044	A_F04	2	2009	0	3	0	0	2	0	0	0	0	0	0	0	1	2	0	0	0	0	0	0	0	0	0	0	0	0	0	0	0	0	0	0	0	0	0	0	0	0	0	0	0	10119.4	0	0	0	19909.2
108044	A_F04	1	2010	0	1	0	1	1	0	0	0	0	0	0	0	2	0	0	0	0	0	0	0	0	0	0	0	0	0	0	0	0	0	0	0	0	1	0	0	0	0	0	0	0	0	0	0	10483.5	15495.6
108044	A_F04	2	2010	0	1	0	0	0	0	0	1	0	0	0	0	0	1	0	0	0	0	0	0	0	1	0	0	0	0	0	1	0	0	1	0	0	0	0	0	0	1	0	0	0	0	0	0	10483.5	15495.6
108044	A_F04	1	2011	0	1	0	0	0	1	0	0	1	0	0	0	1	0	0	0	0	0	0	0	0	2	0	0	0	0	0	0	0	0	0	0	0	2	0	0	0	0	0	0	0	20948	0	0	54090.8	0
108044	A_F04	2	2011	0	2	0	0	0	1	1	0	0	0	0	0	0	0	0	0	0	0	1	2	0	1	0	0	0	0	0	0	0	0	0	0	0	0	0	0	0	0	0	0	0	20948	0	0	54090.8	0
108044	A_F04	1	2012	0	3	0	0	0	0	1	0	0	0	0	0	1	0	0	0	0	0	0	0	0	0	0	0	0	0	0	0	0	0	0	0	0	1	0	0	0	0	0	0	0	17381.8	0	0	4007.45	0
108044	A_F04	2	2012	0	4	0	0	0	0	0	0	0	0	0	0	1	2	0	0	0	0	0	0	0	0	0	0	0	0	0	0	0	2	0	0	0	0	0	0	0	0	0	0	0	17381.8	0	0	4007.45	0
88254.7	A_F05	1	2009	0	4	0	0	0	1	0	0	0	0	0	0	0	1	0	0	0	0	0	0	0	1	0	0	0	0	0	0	0	0	0	0	0	2	0	0	0	0	0	1	0	0	0	0	0	0
88254.7	A_F05	2	2009	0	1	0	1	0	0	2	0	0	0	0	0	1	2	0	0	0	0	1	0	0	0	0	0	0	0	1	0	0	0	0	0	0	1	0	0	0	0	0	0	0	0	0	0	0	0
88254.7	A_F05	1	2010	0	2	0	0	0	0	1	0	0	0	0	0	1	1	0	0	0	0	0	0	0	0	0	0	0	0	0	0	0	0	1	0	0	0	0	0	0	0	0	0	0	0	0	0	28897.3	0
88254.7	A_F05	2	2010	0	1	0	0	0	0	0	0	0	0	0	0	2	0	0	0	0	0	1	0	0	0	0	0	0	0	0	0	0	0	1	0	0	0	0	0	0	0	0	0	0	0	0	0	28897.3	0
88254.7	A_F05	1	2011	0	1	0	0	0	0	0	0	0	0	0	0	1	0	0	0	0	0	0	1	0	1	0	0	0	0	0	2	0	0	5	0	0	0	1	0	0	0	0	0	0	0	0	0	46675.7	0
88254.7	A_F05	2	2011	0	1	0	0	0	0	1	0	0	0	0	0	1	0	0	0	0	0	1	0	0	1	0	0	0	0	0	0	0	0	0	0	0	0	0	0	0	0	0	0	0	0	0	0	46675.7	0
88254.7	A_F05	1	2012	0	3	0	0	1	0	0	0	0	0	0	0	1	0	0	0	0	0	0	10	0	0	0	0	0	0	0	0	0	0	2	1	0	2	0	0	0	0	0	0	0	0	0	687.168	833.007	0
88254.7	A_F05	2	2012	1	0	0	0	0	0	0	0	0	0	0	0	1	0	0	0	0	0	0	1	0	1	1	1	0	0	0	0	0	0	2	0	0	0	0	0	0	0	0	0	0	0	0	687.168	833.007	0
108831	A_F06	1	2009	0	3	0	0	0	1	0	0	0	0	0	0	2	1	0	0	0	0	1	0	0	2	0	0	0	0	1	0	0	0	0	0	0	2	0	0	0	0	0	0	0	46394.4	17080.5	4057.27	7295.63	15471.6
108831	A_F06	2	2009	0	1	0	0	1	3	0	0	0	0	0	0	2	1	0	0	0	1	3	0	0	0	0	0	0	0	1	0	0	0	2	0	0	0	0	0	0	3	0	0	0	46394.4	17080.5	4057.27	7295.63	15471.6
108831	A_F06	1	2010	0	0	0	0	0	2	0	0	0	0	0	0	0	0	0	0	0	0	0	0	0	0	0	0	0	0	0	1	0	0	0	0	0	0	0	0	0	0	0	0	0	46394.4	17114.4	0	1132.98	24880.2
108831	A_F06	2	2010	0	0	0	0	0	1	0	0	0	0	0	0	1	1	0	0	0	0	0	0	0	0	1	0	0	0	0	1	0	0	0	0	0	1	0	0	0	0	0	0	0	46394.4	17114.4	0	1132.98	24880.2
108831	A_F06	1	2011	0	0	0	0	0	3	0	0	0	0	0	0	1	0	0	0	0	0	0	0	0	2	1	0	0	0	0	0	0	0	0	0	0	1	0	0	0	0	0	0	0	56818.6	17230.7	0	8483.69	18818.7
108831	A_F06	2	2011	0	1	0	0	0	1	0	0	0	0	0	0	0	0	0	0	0	0	1	0	0	0	0	0	0	0	0	0	0	0	0	0	0	2	0	0	0	0	0	0	0	56818.6	17230.7	0	8483.69	18818.7
108831	A_F06	1	2012	0	3	0	0	0	2	0	0	0	0	0	0	2	2	0	0	0	0	0	0	0	0	0	1	0	0	0	0	0	0	0	1	0	2	0	0	0	0	0	0	0	44315.2	23864	0	0	12745.3
108831	A_F06	2	2012	0	1	0	0	1	0	2	0	0	0	0	0	3	0	0	0	0	0	0	0	0	0	0	0	0	0	2	0	1	0	0	0	0	1	0	0	0	0	0	0	0	44315.2	23864	0	0	12745.3
5196.18	A_F07	1	2009	0	7	0	2	0	2	0	0	0	0	0	0	0	0	0	1	0	0	0	0	0	0	0	0	0	1	1	0	0	0	0	0	0	1	0	0	0	0	0	0	0	4420.84	0	0	19032.7	0
5196.18	A_F07	2	2009	0	3	0	1	0	2	0	1	0	0	0	0	0	0	0	1	0	0	0	0	0	0	0	0	0	0	2	0	0	0	0	0	0	0	0	0	0	0	0	0	0	4420.84	0	0	19032.7	0
5196.18	A_F07	1	2010	0	2	0	1	0	0	0	0	0	0	0	0	0	0	0	0	0	0	0	0	0	0	0	0	0	0	0	0	0	0	0	0	0	0	0	0	0	0	0	0	0	30815.4	11659.9	0	16353.1	0
5196.18	A_F07	2	2010	0	3	0	0	0	0	0	0	0	0	0	0	0	0	0	0	0	0	0	0	0	0	0	0	0	0	0	0	0	0	0	0	0	0	0	0	0	0	0	0	0	30815.4	11659.9	0	16353.1	0
5196.18	A_F07	1	2011	0	2	0	0	0	2	0	0	0	0	0	0	0	0	0	0	0	0	0	0	0	0	0	0	0	0	1	0	0	0	0	0	0	0	0	0	0	0	0	0	0	42475.3	0	0	19032.7	0
5196.18	A_F07	2	2011	0	3	0	0	0	0	0	0	0	0	0	0	0	0	0	0	0	0	0	0	0	0	0	0	0	0	1	0	0	0	0	0	0	0	0	0	0	0	0	0	0	42475.3	0	0	19032.7	0
5196.18	A_F07	1	2012	0	3	0	0	0	2	0	1	0	0	0	0	0	0	0	0	0	0	0	0	0	1	0	0	0	1	1	0	0	0	0	0	0	1	0	0	0	0	0	0	0	39609.8	0	0	30205.7	0
5196.18	A_F07	2	2012	0	1	0	0	0	0	0	0	0	0	0	0	0	0	0	0	0	0	0	0	0	0	0	0	0	2	1	0	0	0	0	0	0	0	0	0	0	0	0	0	0	39609.8	0	0	30205.7	0
4470.54	A_F08	1	2009	0	3	0	1	0	2	1	0	0	0	0	0	0	0	0	2	0	0	0	0	0	0	0	0	0	0	0	0	0	0	0	0	0	0	0	0	0	0	0	0	0	0	0	1936.07	0	0
4470.54	A_F08	2	2009	0	2	0	2	0	2	0	0	0	0	0	0	0	0	0	0	0	0	0	0	0	0	0	0	0	0	0	0	0	0	0	0	0	0	0	0	0	0	0	0	0	0	0	1936.07	0	0
4470.54	A_F08	1	2010	0	1	0	0	0	0	0	0	0	0	0	0	0	0	0	0	0	0	0	0	0	0	0	0	0	0	0	0	0	0	0	0	0	0	0	0	0	0	0	0	0	0	0	0	1936.07	0
4470.54	A_F08	2	2010	0	1	0	1	0	0	0	0	0	0	0	0	0	0	0	0	0	0	0	0	0	0	0	0	0	0	0	0	0	0	0	0	0	0	0	0	0	0	0	0	0	0	0	0	1936.07	0
4470.54	A_F08	1	2011	0	3	0	0	0	0	0	0	0	0	0	0	0	0	0	0	0	0	0	0	0	0	0	0	0	0	0	0	0	0	0	0	0	0	0	0	0	0	0	0	0	0	0	11463.2	65727	0
4470.54	A_F08	2	2011	0	2	0	0	0	0	0	0	0	0	0	0	1	0	0	0	0	0	0	0	0	0	0	0	0	0	0	0	0	0	0	0	0	0	0	0	0	0	0	0	0	0	0	11463.2	65727	0
4470.54	A_F08	1	2012	0	4	0	0	0	0	0	0	0	0	0	0	0	0	0	0	0	0	0	2	0	0	0	0	0	2	0	0	0	0	0	0	0	0	0	0	0	0	0	0	0	0	0	0	13305.6	0
4470.54	A_F08	2	2012	0	6	0	0	0	0	0	0	0	0	0	0	0	0	0	0	0	0	0	0	0	0	0	0	0	0	0	0	0	1	0	0	0	0	0	0	0	0	0	0	0	0	0	0	13305.6	0
37204.6	A_F09	1	2009	0	4	0	0	0	3	0	0	0	0	0	0	0	1	0	0	0	0	0	0	0	0	0	0	0	0	0	0	0	0	0	0	0	0	0	0	0	0	0	0	0	38076.5	0	0	0	0
37204.6	A_F09	2	2009	0	1	0	1	0	2	0	0	0	0	0	0	0	1	0	0	0	0	1	0	0	0	0	0	0	0	0	0	0	0	0	0	0	0	0	0	0	0	0	0	0	38076.5	0	0	0	0
37204.6	A_F09	1	2010	0	1	0	0	0	0	0	0	0	0	0	0	0	0	0	0	0	0	0	0	0	0	0	0	0	0	0	0	0	0	0	0	0	0	0	0	0	0	0	0	0	38076.5	0	0	0	0
37204.6	A_F09	2	2010	0	1	0	0	0	0	0	0	0	0	0	0	0	0	0	0	0	0	0	0	0	0	0	0	0	0	0	0	0	0	0	0	0	0	0	0	0	0	0	0	0	38076.5	0	0	0	0
37204.6	A_F09	1	2011	0	3	0	0	0	1	0	0	0	0	0	0	0	0	0	0	0	0	0	0	0	0	0	0	0	0	0	0	0	0	0	0	0	0	0	0	0	0	0	0	0	38076.5	0	18822.3	4313.89	0
37204.6	A_F09	2	2011	0	2	0	1	0	0	0	0	0	0	0	0	0	0	0	0	0	0	0	0	0	0	0	0	0	0	0	0	0	0	0	0	0	0	0	0	0	0	0	0	0	38076.5	0	18822.3	4313.89	0
37204.6	A_F09	1	2012	0	5	0	1	0	1	0	0	0	0	0	0	0	0	0	0	0	0	0	0	0	0	0	0	0	0	1	0	0	0	0	0	0	0	0	0	0	0	0	0	0	38076.5	0	0	0	0
37204.6	A_F09	2	2012	0	4	0	0	0	1	0	0	0	0	0	0	0	1	0	0	0	0	0	0	0	0	0	0	0	0	0	0	0	0	0	0	0	0	0	0	0	0	0	0	0	38076.5	0	0	0	0
65813.9	A_F10	1	2009	0	3	0	0	1	3	1	0	0	0	0	0	0	0	0	0	0	0	0	0	0	0	0	0	0	0	0	0	0	0	0	0	0	0	0	0	0	0	0	0	0	24327	0	0	11333.3	0
65813.9	A_F10	2	2009	0	2	0	0	0	1	1	0	0	0	0	0	1	1	0	0	0	0	0	0	0	0	0	0	0	0	0	0	0	0	0	0	0	0	0	0	0	0	0	0	0	24327	0	0	11333.3	0
65813.9	A_F10	1	2010	0	0	0	0	0	0	0	1	0	0	0	0	0	0	0	0	0	0	0	0	0	0	0	0	5	0	0	0	0	0	0	0	0	0	0	0	0	0	0	0	0	24299.5	1094.42	0	0	0
65813.9	A_F10	2	2010	0	2	0	0	0	0	0	0	1	0	0	0	0	0	0	0	0	0	0	0	0	0	0	0	4	0	0	0	0	0	0	0	0	0	0	0	0	0	0	0	0	24299.5	1094.42	0	0	0
65813.9	A_F10	1	2011	0	1	0	3	0	0	0	1	0	0	0	0	0	0	0	0	0	0	0	0	0	0	0	0	10	0	0	0	0	0	1	0	0	0	0	0	0	0	0	0	0	24299.5	0	0	0	0
65813.9	A_F10	2	2011	0	1	0	1	0	0	0	0	0	0	0	0	0	0	0	0	0	0	0	0	0	0	0	0	7	0	0	0	0	0	0	0	0	0	0	0	0	0	1	0	0	24299.5	0	0	0	0
65813.9	A_F10	1	2012	0	1	0	0	0	3	0	0	0	0	0	0	0	0	0	0	0	0	0	0	0	0	0	0	30	0	1	0	0	0	1	0	0	0	0	0	0	0	1	0	1	9169.28	0	0	43527.4	0
65813.9	A_F10	2	2012	0	4	0	0	0	0	0	0	0	0	0	0	0	0	0	0	0	0	0	0	0	2	0	0	12	0	0	0	0	0	0	0	0	0	0	0	0	1	0	0	0	9169.28	0	0	43527.4	0
2479.01	A_F11	1	2009	0	4	0	1	0	3	0	0	0	0	0	2	0	0	0	0	0	0	0	0	0	0	0	0	0	1	0	0	0	0	0	0	0	0	0	0	0	0	0	0	0	7917.35	4242.19	4793.45	2756.12	0
2479.01	A_F11	2	2009	0	4	0	0	0	2	0	0	0	0	0	0	0	0	0	0	0	1	0	0	0	0	0	0	0	0	0	0	0	0	0	0	0	0	0	0	0	0	0	0	0	7917.35	4242.19	4793.45	2756.12	0
2479.01	A_F11	1	2010	0	1	0	0	0	2	0	1	0	0	0	0	0	0	0	0	0	0	0	0	0	0	0	0	0	0	0	0	0	0	0	0	0	0	0	0	0	0	0	0	0	1688.57	12637.9	40602.6	21959.9	0
2479.01	A_F11	2	2010	0	3	0	0	0	1	0	0	0	0	0	0	0	0	0	0	0	0	0	0	0	0	0	0	0	0	0	0	0	0	0	0	0	0	0	0	0	0	0	0	0	1688.57	12637.9	40602.6	21959.9	0
2479.01	A_F11	1	2011	0	2	0	0	0	2	0	0	0	0	0	0	0	0	0	0	0	0	0	0	0	0	0	0	0	1	0	0	0	0	0	0	0	0	0	0	0	0	0	0	0	5930.95	2775.49	34655.5	0	0
2479.01	A_F11	2	2011	0	2	0	0	0	0	0	0	0	0	0	0	0	0	0	0	0	0	0	0	0	0	0	0	0	1	0	0	0	0	0	0	0	0	0	0	0	0	0	0	0	5930.95	2775.49	34655.5	0	0
2479.01	A_F11	1	2012	0	1	0	0	6	1	0	0	0	0	0	0	0	0	0	0	0	0	0	0	0	0	0	0	0	0	0	0	0	0	0	0	0	0	0	0	0	0	0	0	0	1688.57	4242.37	37464.9	49451.3	0
2479.01	A_F11	2	2012	0	2	0	0	0	0	0	0	0	0	0	0	0	0	0	0	0	0	0	0	0	0	0	0	0	0	0	0	0	0	0	0	0	0	0	0	0	0	0	0	0	1688.57	4242.37	37464.9	49451.3	0
118079	A_F12	1	2009	0	2	0	0	0	1	1	1	0	0	0	0	1	3	0	0	0	0	0	0	0	0	0	0	0	0	0	0	0	0	0	1	0	0	0	0	0	0	0	0	0	19821.5	25413.7	0	18731.3	9451.79
118079	A_F12	2	2009	0	2	0	0	0	2	0	0	1	1	0	0	2	2	0	0	0	0	2	0	0	0	0	0	0	0	0	0	0	0	0	0	0	1	0	0	0	0	0	0	0	19821.5	25413.7	0	18731.3	9451.79
118079	A_F12	1	2010	0	2	0	0	0	0	0	0	0	0	0	0	0	1	0	0	0	0	0	0	0	0	0	0	0	0	0	0	1	0	0	0	0	0	0	0	0	0	0	0	1	19821.5	5433.03	0	41124.4	9451.79
118079	A_F12	2	2010	0	1	0	0	0	0	0	0	0	0	0	0	0	0	0	0	0	0	0	0	0	0	0	0	0	0	0	0	0	0	3	0	0	1	0	0	0	2	0	0	0	19821.5	5433.03	0	41124.4	9451.79
118079	A_F12	1	2011	0	0	0	0	0	2	0	0	0	0	0	0	1	3	0	0	0	0	0	1	0	0	0	0	0	0	0	0	1	0	1	0	0	2	1	0	0	0	0	0	0	54491.9	5433.03	26474.7	4790.8	0
118079	A_F12	2	2011	0	0	0	0	0	0	1	0	0	0	0	0	1	0	0	0	0	0	1	0	0	3	0	0	0	0	2	0	0	0	3	0	0	0	0	0	0	0	2	0	0	54491.9	5433.03	26474.7	4790.8	0
118079	A_F12	1	2012	0	0	0	0	0	1	0	0	0	0	0	0	0	0	0	0	0	0	0	0	0	0	0	0	0	0	0	0	0	0	1	0	0	1	0	0	0	0	0	0	0	45040.1	5768.54	7407.36	31496.6	9451.79
118079	A_F12	2	2012	0	0	0	0	0	0	0	0	0	0	0	0	0	1	0	0	0	0	1	1	0	0	0	0	0	0	0	0	1	0	3	0	0	0	0	0	0	0	0	0	0	45040.1	5768.54	7407.36	31496.6	9451.79
32866.7	A_F13	1	2009	0	3	0	0	0	1	0	0	0	0	0	0	0	0	0	0	0	0	0	0	0	0	0	0	0	0	0	0	0	0	0	0	0	0	0	0	0	0	0	0	0	7095.22	0	0	0	0
32866.7	A_F13	2	2009	0	3	0	0	0	0	0	1	0	0	0	0	0	0	0	0	0	0	0	0	0	0	0	0	0	0	0	0	0	0	0	0	0	0	0	0	0	0	0	0	0	7095.22	0	0	0	0
32866.7	A_F13	1	2010	0	0	0	0	0	1	0	0	0	0	0	0	0	0	0	0	0	0	0	0	0	0	0	0	0	0	0	0	0	0	0	0	0	0	0	0	0	0	0	0	0	26574.8	26549.7	0	19630.2	0
32866.7	A_F13	1	2011	0	2	0	1	0	2	0	0	0	0	0	0	0	0	0	0	0	0	0	0	0	0	0	0	0	0	0	0	0	0	0	0	0	0	0	0	0	0	0	0	0	26574.8	0	33940.8	6402.03	0
32866.7	A_F13	2	2011	0	2	0	0	0	0	0	0	0	0	0	0	0	0	0	0	0	0	0	0	0	1	0	0	0	2	0	0	0	0	0	0	0	0	0	0	0	0	0	0	0	26574.8	0	33940.8	6402.03	0
32866.7	A_F13	1	2012	0	2	0	0	0	0	0	0	0	0	0	0	0	0	0	1	0	0	0	0	0	0	0	0	0	0	0	0	0	0	0	0	0	0	0	0	0	0	0	0	0	32976.8	0	25335.6	11906.7	0
32866.7	A_F13	2	2012	0	1	0	0	0	0	0	1	0	0	0	0	0	0	0	0	0	1	0	2	0	0	0	0	2	0	0	0	0	0	0	0	0	0	0	0	0	0	0	0	0	32976.8	0	25335.6	11906.7	0
63139.7	A_F14	1	2009	0	3	0	0	0	4	0	0	0	0	0	0	0	1	0	0	0	0	0	0	0	1	0	1	0	0	1	0	0	0	0	0	1	0	0	0	0	0	0	0	0	45986.9	0	0	0	0
63139.7	A_F14	2	2009	0	2	0	0	0	2	0	0	1	0	0	0	0	1	0	0	0	0	0	0	0	0	0	0	0	0	1	0	0	0	0	0	0	0	0	0	0	0	0	0	0	45986.9	0	0	0	0
63139.7	A_F14	1	2010	0	2	0	0	0	2	0	0	0	0	0	0	0	0	0	0	0	0	0	0	0	0	0	0	0	0	0	0	0	0	0	0	0	0	0	0	0	0	0	0	0	39737.7	4461.38	0	31723	0
63139.7	A_F14	2	2010	0	1	0	0	0	1	0	0	0	0	0	0	0	0	0	0	0	0	0	0	0	0	0	0	0	0	0	0	0	0	0	0	0	0	0	0	0	1	0	0	0	39737.7	4461.38	0	31723	0
63139.7	A_F14	1	2011	0	2	0	0	0	2	0	0	0	0	0	0	0	1	0	0	0	0	0	0	0	0	0	0	0	0	0	0	0	0	1	0	0	1	0	0	0	0	0	0	0	66686.3	0	2399.31	0	0
63139.7	A_F14	2	2011	0	3	0	0	0	0	0	0	0	0	0	0	0	0	0	0	1	0	0	0	0	0	0	0	0	0	0	0	0	0	0	0	0	0	0	0	0	0	0	0	0	66686.3	0	2399.31	0	0
63139.7	A_F14	1	2012	0	1	0	0	0	1	0	0	0	0	0	0	1	0	0	0	0	0	0	5	0	0	0	0	0	0	0	0	0	0	0	0	0	0	0	0	0	0	0	0	0	70536.1	0	0	31278.8	0
63139.7	A_F14	2	2012	0	3	0	0	0	1	0	1	0	0	0	0	0	0	0	0	0	0	0	0	0	0	0	0	0	0	0	0	0	0	0	0	0	0	0	0	0	0	0	0	0	70536.1	0	0	31278.8	0
91460.5	A_F15	1	2009	0	3	0	0	0	2	1	0	0	0	0	0	0	0	0	0	0	0	0	0	0	1	0	0	0	2	0	0	0	0	1	0	0	0	0	0	0	0	0	0	0	8688.01	0	0	61467.6	0
91460.5	A_F15	2	2009	0	3	0	0	0	0	1	0	0	0	0	0	1	1	0	0	0	0	0	2	0	0	0	0	0	0	1	0	0	0	2	0	0	0	0	0	0	1	0	0	0	8688.01	0	0	61467.6	0
91460.5	A_F15	1	2010	0	0	0	0	0	0	0	0	0	0	0	0	0	0	0	0	0	0	0	4	0	0	0	0	0	0	0	0	0	0	2	0	0	0	0	0	0	0	0	0	0	0	0	0	35502	0
91460.5	A_F15	2	2010	1	1	0	0	0	0	0	0	0	0	0	0	0	0	0	0	0	0	1	0	0	0	0	1	5	1	0	0	0	0	0	0	0	0	0	0	0	0	0	0	0	0	0	0	35502	0
91460.5	A_F15	1	2011	0	1	0	0	0	3	0	1	2	0	0	0	1	0	0	0	0	0	0	0	0	0	0	0	0	0	0	0	0	0	0	0	0	0	0	0	0	1	0	0	0	0	0	0	32988.1	0
91460.5	A_F15	2	2011	0	2	0	1	0	1	0	0	0	0	0	0	0	0	0	0	0	0	1	0	0	1	0	0	0	0	0	0	0	0	2	0	0	0	0	0	0	0	0	0	0	0	0	0	32988.1	0
91460.5	A_F15	1	2012	0	0	0	0	0	0	0	0	0	0	0	0	0	0	0	0	0	0	0	0	0	0	0	0	0	0	0	0	0	0	5	0	0	0	0	0	0	0	0	0	0	0	0	0	23183.1	0
91460.5	A_F15	2	2012	0	0	0	0	0	2	0	0	0	0	0	0	0	0	0	0	0	0	0	0	0	0	0	0	13	0	0	0	2	0	1	0	0	0	0	0	0	0	0	0	0	0	0	0	23183.1	0
0	A_F16	1	2009	0	4	0	3	0	3	0	0	0	0	0	0	0	0	0	1	0	0	0	0	0	0	0	0	0	0	0	0	0	0	0	0	0	0	0	0	0	0	0	0	0	0	0	0	0	0
0	A_F16	2	2009	0	4	0	2	0	3	0	0	0	0	0	0	0	0	0	0	0	0	0	0	0	0	0	0	0	0	0	0	0	0	0	0	0	0	0	0	0	0	0	0	0	0	0	0	0	0
0	A_F16	1	2010	0	3	0	0	0	1	0	0	0	0	0	0	0	0	0	0	0	0	0	0	0	0	0	0	0	0	0	0	0	0	0	0	0	0	0	0	0	0	0	0	0	0	0	0	18149.9	0
0	A_F16	2	2010	0	2	0	0	0	0	0	0	0	0	0	0	0	0	0	0	0	0	0	0	0	0	0	0	0	0	0	0	0	0	0	0	0	0	0	0	0	0	0	0	0	0	0	0	18149.9	0
0	A_F16	1	2011	0	3	0	0	0	3	0	0	0	0	0	0	0	0	0	0	0	0	0	0	0	0	0	0	0	1	0	0	0	0	0	0	0	0	0	0	0	0	0	0	0	0	0	0	66696	0
0	A_F16	2	2011	0	3	0	0	0	1	0	0	0	0	0	0	0	0	0	0	0	0	0	0	0	0	0	0	0	0	1	0	0	0	0	0	0	0	0	0	0	0	0	0	0	0	0	0	66696	0
0	A_F16	1	2012	0	0	0	2	0	0	0	0	0	0	0	0	0	0	0	0	0	0	0	0	0	0	0	0	0	0	0	0	0	0	0	0	0	0	0	0	0	0	0	0	0	0	0	0	33070.6	0
0	A_F16	2	2012	0	1	0	0	0	1	0	0	0	0	0	0	0	0	0	0	0	0	0	0	0	0	0	0	0	0	0	0	0	0	0	0	0	0	0	0	0	0	0	0	0	0	0	0	33070.6	0
24510.1	A_F17	1	2009	0	5	0	1	0	3	0	1	0	0	0	0	0	0	0	0	0	0	0	0	0	0	0	0	0	0	0	0	0	0	0	0	0	0	0	0	0	0	0	0	0	0	0	0	0.7455	15632.3
24510.1	A_F17	2	2009	0	3	0	1	0	2	0	0	0	0	0	0	1	0	0	0	0	1	0	0	0	0	0	0	0	0	0	0	0	0	0	0	0	0	0	0	0	0	0	0	0	0	0	0	0.7455	15632.3
24510.1	A_F17	1	2010	0	1	0	2	0	0	0	1	0	0	0	0	0	0	0	0	0	0	0	0	0	0	0	0	0	0	0	0	0	0	0	0	0	0	0	0	0	0	0	0	0	0	0	0	52844.5	15632.3
24510.1	A_F17	2	2010	0	0	0	0	0	2	0	0	0	0	0	0	0	2	0	0	0	0	0	1	0	0	0	0	0	0	0	0	0	0	0	0	0	1	0	0	0	0	0	0	0	0	0	0	52844.5	15632.3
24510.1	A_F17	1	2011	0	2	0	1	0	3	0	0	0	0	0	0	1	0	0	0	0	0	0	0	0	0	0	0	0	0	0	0	0	0	0	0	0	0	0	0	0	0	0	0	0	0	0	0	0	15632.3
24510.1	A_F17	2	2011	0	2	0	0	0	1	0	0	0	0	0	0	0	0	0	0	0	0	0	0	0	0	0	0	0	0	0	0	0	0	0	0	0	0	0	0	0	0	0	0	0	0	0	0	0	15632.3
24510.1	A_F17	1	2012	0	1	0	0	0	0	0	0	0	0	0	0	0	0	0	0	0	0	0	0	0	0	0	0	0	0	0	0	0	0	0	0	0	0	0	0	0	0	0	0	0	0	0	0	8920.13	15632.3
24510.1	A_F17	2	2012	0	1	0	0	0	2	0	1	0	0	0	0	0	0	0	0	0	0	0	0	0	0	0	0	0	1	0	3	0	0	0	0	0	0	0	0	0	0	0	0	0	0	0	0	8920.13	15632.3
109865	A_F18	1	2009	0	0	0	0	0	0	0	0	0	0	0	0	1	1	0	0	0	0	0	0	0	2	0	0	0	0	0	0	0	0	0	0	0	3	0	0	0	0	0	0	0	0	0	0	24852.7	0
109865	A_F18	2	2009	0	0	0	0	1	0	1	0	0	0	0	0	2	1	0	0	0	0	1	2	0	1	0	0	0	0	0	0	0	0	1	0	0	0	0	0	0	1	0	0	0	0	0	0	24852.7	0
109865	A_F18	1	2010	0	0	0	0	0	0	0	0	0	0	0	0	0	0	0	0	0	0	0	0	0	0	0	0	0	0	0	0	0	0	1	0	0	1	0	0	0	0	0	0	0	0	0	0	33621.7	0
109865	A_F18	2	2010	0	0	0	0	0	0	0	0	0	0	0	0	1	0	0	0	0	0	0	0	0	0	0	0	0	0	0	0	0	0	2	0	0	0	0	0	0	0	0	0	0	0	0	0	33621.7	0
109865	A_F18	1	2011	0	0	0	0	0	0	0	0	0	0	0	0	2	1	0	0	0	0	0	0	0	0	1	2	0	0	0	0	0	2	1	0	0	1	0	0	0	0	0	0	0	0	0	0	0	0
109865	A_F18	2	2011	0	0	0	0	0	0	0	0	0	0	0	0	1	0	0	0	0	0	0	0	0	2	0	1	0	0	0	0	0	1	1	0	0	2	0	0	0	0	0	0	0	0	0	0	0	0
109865	A_F18	1	2012	0	0	0	0	0	0	0	0	0	0	0	0	0	0	0	0	0	0	0	0	0	0	0	0	0	0	0	0	0	0	0	0	0	1	0	0	0	0	0	0	0	0	0	0	8687.88	0
109865	A_F18	2	2012	0	0	0	0	0	0	0	0	0	0	0	0	3	1	0	0	0	0	1	0	0	0	3	2	0	0	0	0	0	0	3	1	0	2	0	0	0	1	0	0	0	0	0	0	8687.88	0
86434	A_F19	1	2009	0	3	0	0	0	0	0	0	0	0	0	0	0	2	0	0	0	0	0	0	0	0	0	0	0	0	0	0	0	0	0	0	0	1	0	0	0	0	0	0	0	0	0	0	79960.8	0
86434	A_F19	2	2009	0	3	0	0	1	0	0	0	0	0	0	0	2	2	0	0	0	0	0	0	0	0	0	0	0	0	0	0	0	0	1	0	0	0	0	0	0	0	0	0	0	0	0	0	79960.8	0
86434	A_F19	2	2010	0	1	0	0	0	0	0	0	0	0	0	0	0	0	0	0	0	0	0	0	0	0	0	0	0	0	0	0	0	0	1	0	0	0	0	0	0	0	0	0	0	0	0	0	0	0
86434	A_F19	1	2011	0	3	0	0	0	0	0	0	0	0	0	0	1	0	0	0	0	0	0	0	0	0	0	0	0	0	0	0	0	2	0	0	0	1	0	0	0	0	0	0	0	0	0	0	23536.4	0
86434	A_F19	2	2011	0	3	0	0	0	0	0	0	0	0	0	0	0	0	0	0	0	0	0	0	0	0	0	0	0	0	0	0	0	0	3	0	0	0	0	0	0	0	0	0	0	0	0	0	23536.4	0
86434	A_F19	1	2012	0	3	0	2	0	0	0	0	0	0	0	0	1	1	0	0	0	0	0	0	0	0	0	0	0	2	0	0	0	0	3	0	0	1	0	0	0	0	0	0	0	0	0	0	21650.4	0
86434	A_F19	2	2012	0	4	0	0	0	0	0	0	0	0	0	0	1	2	0	0	0	0	0	0	0	0	0	0	0	0	0	0	0	0	1	0	0	0	0	0	0	2	0	0	0	0	0	0	21650.4	0
119746	A_F20	1	2009	0	0	0	0	1	0	1	0	0	0	0	0	2	0	0	0	0	0	0	0	0	0	0	0	0	0	0	0	0	0	1	0	0	2	0	0	0	0	0	0	0	0	0	30892.6	0	4150.58
119746	A_F20	2	2009	0	0	0	0	1	0	0	0	0	0	0	0	2	1	0	0	0	0	0	2	0	0	0	0	0	0	0	0	0	0	0	0	0	0	0	0	0	2	0	0	0	0	0	30892.6	0	4150.58
119746	A_F20	1	2010	0	0	0	0	0	1	0	0	0	0	0	0	0	1	0	0	0	0	0	0	0	0	0	0	0	0	0	0	0	0	1	0	0	1	0	0	0	0	0	0	0	30892.6	0	0	0	0
119746	A_F20	2	2010	0	0	0	0	0	0	0	0	0	0	0	0	1	1	0	0	0	0	0	0	0	0	1	2	0	0	0	0	0	0	0	0	0	0	0	0	0	1	0	0	0	30892.6	0	0	0	0
119746	A_F20	1	2011	0	1	0	0	0	0	0	0	0	0	0	0	1	1	0	0	0	0	1	0	0	1	1	1	11	0	0	0	0	0	2	0	1	0	0	0	0	0	0	0	0	30892.6	0	0	27088.4	0
119746	A_F20	2	2011	0	0	0	0	0	1	1	0	0	0	0	0	0	1	0	0	0	0	0	0	0	1	0	0	0	0	0	0	0	0	2	0	0	1	0	0	0	0	0	0	0	30892.6	0	0	27088.4	0
119746	A_F20	1	2012	0	1	0	0	1	4	0	0	0	0	0	0	2	1	0	0	0	0	0	5	0	2	0	3	0	0	0	0	0	1	2	0	0	1	0	0	0	0	0	0	0	30892.6	0	0	25620.6	0
119746	A_F20	2	2012	0	0	0	0	1	1	0	0	0	0	0	0	2	1	0	0	0	0	0	0	0	2	1	2	0	0	0	0	0	0	2	0	0	3	0	0	0	3	1	0	0	30892.6	0	0	25620.6	0
40203.5	A_M01	1	2009	0	1	0	0	0	1	0	2	0	0	0	0	0	1	0	0	0	0	0	0	0	0	0	0	0	0	0	0	0	0	0	0	0	1	0	0	0	0	0	0	0	10038.5	17333.2	0	0	36336.4
40203.5	A_M01	2	2009	0	4	0	0	0	0	0	0	0	0	0	0	0	0	0	0	0	0	0	0	0	0	0	0	0	0	0	0	0	0	0	0	0	0	0	0	0	0	0	0	0	10038.5	17333.2	0	0	36336.4
40203.5	A_M01	1	2010	0	1	0	0	0	0	0	1	0	0	0	0	1	1	0	0	0	0	1	0	0	0	0	0	0	0	0	0	0	0	0	0	0	2	0	0	0	0	0	0	0	10038.5	0	0	0	41559.3
40203.5	A_M01	2	2010	0	2	0	0	0	0	0	0	0	0	0	0	0	0	0	0	0	0	0	0	0	0	0	0	0	0	0	0	0	0	1	0	0	2	0	0	0	1	0	0	0	10038.5	0	0	0	41559.3
40203.5	A_M01	1	2011	0	2	0	0	0	0	0	0	0	0	0	0	0	0	0	0	0	1	0	0	0	1	0	0	0	0	0	0	0	0	0	0	1	2	0	0	0	0	0	0	0	46375	0	0	0	0
40203.5	A_M01	2	2011	0	0	0	0	0	2	0	0	0	0	0	0	1	0	0	0	0	0	0	0	0	0	0	0	1	0	0	0	0	0	0	0	0	0	0	0	0	0	0	0	0	46375	0	0	0	0
40203.5	A_M01	1	2012	0	5	0	0	0	0	0	0	0	0	0	0	5	0	0	0	0	0	0	0	0	0	0	0	0	0	0	0	0	1	0	0	0	0	0	0	0	0	0	0	0	36336.4	3284.08	0	43103.9	10038.5
40203.5	A_M01	2	2012	0	2	0	0	0	0	0	0	0	0	0	0	2	0	0	0	0	0	0	0	0	0	0	0	0	0	0	0	0	0	0	0	0	1	0	0	0	0	0	0	0	36336.4	3284.08	0	43103.9	10038.5
70668.8	A_M02	1	2009	0	2	0	0	0	2	1	0	0	0	0	0	0	0	0	0	0	0	0	0	0	0	0	0	0	1	0	0	0	0	1	0	0	0	0	0	0	0	0	0	0	27777.8	0	0	0	59384.7
70668.8	A_M02	2	2009	0	1	0	0	0	0	0	0	0	0	0	0	0	0	0	0	0	0	0	0	0	0	0	0	0	0	0	0	0	0	0	0	0	0	0	0	0	0	0	0	0	27777.8	0	0	0	59384.7
70668.8	A_M02	1	2010	0	1	0	2	0	0	0	1	0	0	0	0	0	0	0	0	0	0	0	0	0	0	0	0	0	0	0	0	0	0	1	0	0	0	0	0	0	0	0	0	0	27777.8	0	0	0	61535.9
70668.8	A_M02	2	2010	0	2	0	0	0	0	0	0	0	0	0	0	0	0	0	0	0	0	0	0	0	0	0	0	0	0	0	0	0	0	1	0	0	0	0	0	0	0	0	0	0	27777.8	0	0	0	61535.9
70668.8	A_M02	1	2011	1	1	0	0	0	0	0	0	0	0	0	0	0	0	0	0	0	0	0	0	0	0	0	0	0	0	0	0	0	0	1	0	0	0	0	0	0	0	0	0	0	27777.8	0	0	0	90347.5
70668.8	A_M02	2	2011	0	2	0	0	0	0	0	0	0	0	0	0	0	0	0	0	0	0	0	0	0	0	0	0	0	1	0	0	0	0	2	0	0	0	0	0	0	0	0	0	0	27777.8	0	0	0	90347.5
70668.8	A_M02	1	2012	0	1	0	0	0	0	1	0	0	0	0	0	0	0	0	0	0	0	0	3	0	0	0	0	0	1	0	0	0	0	3	0	0	0	0	0	0	0	0	0	0	0	0	0	7022.28	118125
70668.8	A_M02	2	2012	0	2	0	0	0	0	0	0	0	0	0	0	0	0	0	0	0	0	0	0	0	0	0	0	0	0	0	0	0	0	2	0	0	0	0	0	0	0	0	0	0	0	0	0	7022.28	118125
83402.3	A_M03	1	2009	0	2	0	0	0	0	0	0	0	0	0	0	0	0	0	0	0	0	0	0	0	0	0	0	0	0	0	1	0	0	0	0	0	2	0	0	0	0	0	0	0	21799.5	9107.26	0	16285.8	19629
83402.3	A_M03	2	2009	0	2	0	0	0	0	0	0	0	0	0	0	0	0	0	0	0	0	0	0	0	0	0	0	0	1	0	0	0	0	0	0	0	0	0	0	0	0	0	0	0	21799.5	9107.26	0	16285.8	19629
83402.3	A_M03	1	2010	0	1	0	0	0	0	2	0	0	0	0	0	0	1	0	0	0	0	0	0	0	0	0	0	0	0	0	1	0	0	0	0	1	0	0	0	0	0	0	0	0	21799.5	7602.46	0	0	26100.9
83402.3	A_M03	2	2010	0	1	0	0	0	0	0	0	0	0	0	0	0	1	0	0	1	0	0	0	0	3	0	0	0	0	0	0	0	0	0	0	0	2	0	0	0	1	0	0	0	21799.5	7602.46	0	0	26100.9
83402.3	A_M03	1	2011	0	0	0	1	0	0	0	0	0	0	0	0	1	0	0	0	0	0	0	0	0	1	0	0	0	0	0	0	0	0	0	0	0	2	0	0	0	0	0	0	0	21789.9	3575.84	0	0	7130.56
83402.3	A_M03	2	2011	0	2	0	0	0	0	0	0	0	0	0	0	0	1	0	0	0	0	0	0	0	1	0	0	0	0	0	0	0	1	1	0	0	2	0	0	0	1	0	0	0	21789.9	3575.84	0	0	7130.56
83402.3	A_M03	1	2012	0	2	0	0	0	0	1	0	0	0	0	0	1	0	0	0	0	0	0	4	0	1	0	0	0	0	0	0	0	2	2	0	0	0	0	0	0	0	0	0	0	0	29401.9	0	32670	30221.9
83402.3	A_M03	2	2012	0	2	0	0	0	0	1	0	0	0	0	0	3	0	0	0	0	0	0	3	0	2	0	0	0	0	0	0	1	0	2	0	0	2	0	0	0	1	0	0	0	0	29401.9	0	32670	30221.9
117535	A_M04	1	2009	0	3	0	0	0	0	0	0	0	0	0	0	0	0	0	0	0	0	0	0	0	0	0	0	0	0	0	0	0	0	1	0	0	3	0	0	0	0	0	0	0	0	20530.7	0	13756.2	0
117535	A_M04	1	2010	0	1	0	0	0	0	2	0	0	0	0	0	2	1	0	0	0	0	1	0	0	0	0	0	0	0	0	0	0	1	1	0	0	1	0	0	0	0	0	0	0	0	10252.4	0	48270.9	0
117535	A_M04	2	2010	0	0	0	0	0	0	3	0	0	0	0	0	0	0	0	0	0	0	2	0	0	2	0	0	0	0	0	0	0	0	1	0	0	1	0	0	0	2	0	0	0	0	10252.4	0	48270.9	0
117535	A_M04	1	2011	0	0	0	0	0	0	0	0	0	0	0	0	1	0	0	0	0	0	0	0	0	2	0	1	0	0	0	0	0	0	2	0	0	0	0	0	0	0	0	0	0	0	10252.4	0	3812.41	0
117535	A_M04	2	2011	0	0	0	0	0	0	0	0	0	0	0	0	1	0	1	0	1	0	0	0	0	0	0	0	0	0	0	0	0	0	2	0	0	1	0	0	0	0	0	0	0	0	10252.4	0	3812.41	0
117535	A_M04	1	2012	0	1	0	0	0	0	2	0	0	0	0	0	5	0	0	0	0	0	0	0	0	1	0	0	0	0	0	1	1	1	1	0	0	1	0	0	0	0	0	0	1	0	10252.4	0	0	33472.4
117535	A_M04	2	2012	0	0	0	0	0	0	1	0	0	0	0	0	2	2	0	0	0	0	0	0	0	0	0	0	0	0	0	0	0	3	0	0	0	1	0	0	0	1	0	0	0	0	10252.4	0	0	33472.4
52051.1	A_M05	1	2009	0	4	0	0	0	1	0	0	0	0	0	0	0	2	0	0	0	0	0	0	0	0	0	0	0	0	0	0	0	0	0	1	0	0	0	0	0	0	0	0	0	12692.7	0	0	0	0
52051.1	A_M05	2	2009	0	1	0	0	0	0	0	0	0	0	0	0	0	0	0	0	0	0	0	0	0	0	0	0	0	0	0	0	0	0	0	0	0	0	0	0	0	0	0	0	0	12692.7	0	0	0	0
52051.1	A_M05	1	2010	0	0	0	0	0	1	0	0	0	0	0	0	2	0	0	0	0	0	0	0	0	0	0	0	0	0	0	0	0	0	0	0	0	0	0	0	0	0	0	0	0	37987.7	0	0	72770	0
52051.1	A_M05	2	2010	0	2	0	0	0	0	0	0	0	0	0	0	0	0	0	0	0	0	0	0	0	1	0	0	0	0	0	0	0	0	1	0	0	0	0	0	0	0	0	0	0	37987.7	0	0	72770	0
52051.1	A_M05	1	2011	0	1	0	0	0	0	1	0	0	0	0	0	0	0	0	0	0	0	0	0	0	0	0	0	0	0	0	0	0	0	1	0	0	0	0	0	0	0	0	0	0	12692.7	0	0	8700.32	0
52051.1	A_M05	2	2011	0	2	0	0	0	0	0	0	0	0	0	0	0	0	0	0	0	0	0	0	0	1	0	0	0	0	0	0	0	0	1	0	0	0	0	0	0	0	0	0	1	12692.7	0	0	8700.32	0
52051.1	A_M05	1	2012	0	2	0	0	0	0	0	0	0	0	0	0	1	0	2	0	0	0	0	0	0	0	0	0	0	0	0	0	1	0	1	0	0	0	0	0	0	0	0	0	0	0	0	0	42765.7	0
52051.1	A_M05	2	2012	0	2	0	0	0	0	0	0	0	0	0	0	0	1	0	0	0	0	0	0	0	0	0	0	0	0	0	0	0	0	0	0	0	0	0	0	0	0	0	0	0	0	0	0	42765.7	0
97771.9	A_M06	1	2009	0	4	0	0	0	0	2	0	0	0	0	0	0	2	0	0	0	0	0	0	0	0	0	0	0	0	0	0	0	0	0	0	0	0	0	0	0	0	0	0	0	37.4969	10440	0	79449.5	10859.4
97771.9	A_M06	2	2009	0	4	0	0	0	1	0	0	0	0	0	0	0	0	0	0	0	0	0	0	0	0	0	0	0	0	0	0	0	0	0	0	0	0	0	0	0	0	0	0	0	37.4969	10440	0	79449.5	10859.4
97771.9	A_M06	1	2010	0	2	0	0	0	0	0	0	0	0	0	0	0	2	0	0	0	0	1	0	0	0	0	1	0	0	0	0	0	0	1	0	0	1	0	0	0	0	0	0	0	0	3327.42	0	6528.7	0
97771.9	A_M06	2	2010	0	3	0	0	0	0	0	0	0	0	0	0	0	0	0	0	0	1	1	1	0	0	0	0	0	0	0	0	0	0	0	0	0	0	0	0	0	0	0	0	0	0	3327.42	0	6528.7	0
97771.9	A_M06	1	2011	0	2	1	0	0	2	1	0	0	0	0	0	0	1	0	0	0	0	0	0	0	0	0	0	0	0	0	0	0	0	0	0	0	0	0	0	0	0	0	0	0	37.4967	3289.92	0	22115.3	0
97771.9	A_M06	2	2011	0	2	0	0	0	1	0	0	0	0	0	0	0	1	0	0	0	0	1	0	0	0	0	0	0	0	0	0	0	0	1	0	0	0	0	0	0	0	0	0	1	37.4967	3289.92	0	22115.3	0
97771.9	A_M06	1	2012	0	1	0	0	0	5	0	0	0	0	0	0	1	0	0	0	0	0	0	0	0	0	0	0	1	0	0	0	0	0	4	0	0	0	0	0	0	0	0	0	0	17160.4	105.136	0	6528.7	0
97771.9	A_M06	2	2012	0	0	0	0	0	0	0	0	0	0	0	0	0	0	0	0	0	0	0	0	0	0	1	0	0	0	0	0	0	2	2	0	0	1	0	0	0	0	0	0	0	17160.4	105.136	0	6528.7	0
0	A_M07	1	2009	0	4	0	0	0	0	0	0	0	0	0	0	0	0	0	0	0	0	0	0	0	0	0	0	0	0	0	0	0	0	0	0	0	0	0	0	0	0	0	0	0	0	0	0	48180.6	0
0	A_M07	2	2009	0	4	0	0	0	0	0	0	0	0	0	0	0	0	0	0	0	0	0	0	0	0	0	0	0	0	0	0	0	0	0	0	0	0	0	0	0	0	0	0	0	0	0	0	48180.6	0
0	A_M07	1	2010	0	1	0	2	0	0	0	0	0	0	0	0	0	0	0	0	0	0	0	0	0	0	0	0	0	0	0	0	0	0	0	0	0	0	0	0	0	0	0	0	0	0	0	53301.8	0	0
0	A_M07	2	2010	0	2	0	0	0	0	0	0	0	0	0	0	0	0	0	0	0	0	0	0	0	0	0	0	0	0	0	0	0	0	0	0	0	0	0	0	0	0	0	0	0	0	0	53301.8	0	0
0	A_M07	1	2011	0	2	0	0	0	0	0	0	0	0	0	0	0	0	0	0	0	0	0	0	0	0	0	0	0	0	0	0	0	0	0	0	0	0	0	0	0	0	0	0	0	0	0	0	23580.8	0
0	A_M07	2	2011	0	2	0	0	0	0	0	1	0	0	0	0	0	0	0	0	0	0	0	0	0	0	0	0	0	0	0	0	0	0	0	0	0	0	0	0	0	0	0	0	0	0	0	0	23580.8	0
0	A_M07	1	2012	0	3	0	0	0	0	0	0	0	0	0	0	0	0	0	0	0	0	0	0	0	0	0	0	0	0	0	0	0	0	0	0	0	0	0	0	0	0	0	0	0	0	0	0	0	0
0	A_M07	2	2012	0	2	0	1	0	0	0	0	0	0	0	0	0	0	0	0	0	0	0	0	0	0	0	0	0	0	0	0	0	0	0	0	0	0	0	0	0	0	0	0	0	0	0	0	0	0
103416	A_M08	1	2009	0	3	0	0	0	0	0	0	0	1	0	0	0	0	0	0	0	0	0	0	0	0	0	0	0	4	0	0	0	0	0	0	0	0	0	0	0	0	0	0	0	0	4188.59	27430.4	53885.7	0
103416	A_M08	2	2009	0	2	0	0	0	0	0	0	0	0	0	0	0	1	0	0	0	0	0	0	0	0	0	0	0	0	0	0	0	0	0	0	0	0	0	0	0	0	0	0	0	0	4188.59	27430.4	53885.7	0
103416	A_M08	1	2010	0	3	0	0	0	1	0	1	0	0	0	0	0	1	0	0	0	0	1	0	0	1	0	1	0	0	0	0	0	0	0	0	0	0	0	0	0	0	0	0	0	6627.49	0	25816.9	0	0
103416	A_M08	2	2010	0	1	0	0	0	0	0	1	0	0	0	0	0	1	0	0	0	0	2	0	0	0	0	0	0	0	0	0	0	0	0	0	0	0	0	0	0	0	0	0	0	6627.49	0	25816.9	0	0
103416	A_M08	1	2011	0	2	0	0	0	1	0	0	0	0	0	0	0	0	0	0	1	0	0	0	0	0	0	0	0	0	0	0	0	0	0	0	0	1	0	0	0	0	0	0	0	6126.49	4188.59	0	25216.9	22583.4
103416	A_M08	2	2011	0	1	0	0	0	1	0	0	0	0	0	0	0	0	0	0	0	0	0	0	0	0	0	0	0	0	0	0	0	0	1	0	0	1	0	0	0	0	0	0	0	6126.49	4188.59	0	25216.9	22583.4
103416	A_M08	1	2012	0	4	0	0	0	4	0	0	0	0	0	0	2	1	0	0	0	0	0	6	0	0	0	0	0	0	0	0	0	0	0	0	0	1	0	0	0	0	0	0	0	6126.49	0	26317.9	0	0
103416	A_M08	2	2012	0	1	0	0	0	2	0	0	0	0	0	0	0	3	0	0	0	0	0	0	0	1	0	0	0	0	0	0	0	0	0	0	0	1	0	0	0	0	0	0	0	6126.49	0	26317.9	0	0
49830.2	A_M09	1	2009	0	6	0	0	0	0	0	0	0	0	0	1	0	3	0	0	0	0	0	0	0	0	0	0	0	0	0	0	0	0	0	0	0	0	0	0	0	0	0	0	0	35177.7	0	27938.9	18670.2	0
49830.2	A_M09	2	2009	0	7	0	0	0	0	0	0	0	0	0	0	0	0	0	0	0	0	0	0	0	0	0	0	0	0	0	0	0	0	0	0	0	0	0	0	0	0	0	0	0	35177.7	0	27938.9	18670.2	0
49830.2	A_M09	1	2010	0	2	0	1	0	2	0	1	0	0	0	0	0	1	0	0	0	0	0	0	0	0	0	0	0	0	0	0	0	0	0	0	0	0	0	0	1	0	0	0	0	0	5283.95	0	34894.9	0
49830.2	A_M09	2	2010	0	3	0	0	0	0	0	0	0	0	0	0	0	1	0	0	0	1	0	0	0	0	0	0	1	0	0	0	0	0	0	0	0	0	0	0	0	0	0	0	0	0	5283.95	0	34894.9	0
49830.2	A_M09	1	2011	0	2	0	0	0	0	0	0	0	0	0	0	0	0	0	0	0	0	0	0	0	0	0	0	0	0	0	0	0	0	0	0	0	0	0	0	0	0	0	0	0	5283.95	0	0	0	0
49830.2	A_M09	2	2011	0	1	0	2	0	2	0	0	0	0	0	0	0	2	0	0	0	0	0	0	0	0	0	0	0	0	0	0	0	0	0	0	0	0	0	0	0	0	0	0	0	5283.95	0	0	0	0
49830.2	A_M09	1	2012	0	3	0	0	0	1	0	1	0	0	0	0	0	0	0	0	0	0	0	0	0	0	0	0	0	0	0	0	2	0	0	0	0	0	0	0	0	0	0	0	0	5283.95	0	27938.9	51073.4	0
49830.2	A_M09	2	2012	0	4	0	0	0	0	0	0	0	0	0	0	0	1	0	1	0	0	0	0	0	1	0	0	0	0	0	0	0	0	0	0	0	0	0	0	0	0	0	0	0	5283.95	0	27938.9	51073.4	0
931.127	A_M10	1	2009	0	3	0	0	0	0	0	0	0	0	0	0	0	1	0	0	0	0	0	0	0	0	0	0	0	0	0	0	0	0	0	0	0	0	0	0	0	0	0	0	0	0	0	0	26103.9	0
931.127	A_M10	2	2009	0	3	0	0	0	0	0	0	0	0	0	0	0	0	0	0	0	0	0	0	0	0	0	0	0	0	0	0	0	0	0	0	0	0	0	0	0	0	0	0	0	0	0	0	26103.9	0
931.127	A_M10	1	2010	0	3	0	0	0	0	0	1	0	0	0	0	0	0	0	0	0	0	0	0	0	0	0	0	0	0	0	0	0	0	0	0	0	0	0	0	0	0	0	0	0	0	0	0	0	0
931.127	A_M10	2	2010	0	3	0	0	0	0	0	0	0	0	0	0	0	0	0	0	0	0	0	0	0	0	0	0	2	0	0	0	0	0	0	0	0	0	0	0	0	0	0	0	0	0	0	0	0	0
931.127	A_M10	1	2011	0	1	0	0	0	0	0	0	0	0	0	0	0	0	0	0	0	0	0	0	0	0	0	0	0	0	0	0	0	0	0	0	0	0	0	0	0	0	0	0	0	0	0	0	31990.4	0
931.127	A_M10	2	2011	0	2	0	0	0	0	0	0	0	0	0	0	0	0	0	0	0	0	0	0	0	0	0	0	0	0	0	0	0	0	0	0	0	0	0	0	0	0	0	0	0	0	0	0	31990.4	0
931.127	A_M10	1	2012	0	2	0	2	0	0	0	1	0	0	0	0	0	0	0	0	0	0	0	0	0	0	0	0	0	0	0	0	0	0	0	0	0	0	0	0	0	0	0	0	0	0	0	0	40112.7	0
931.127	A_M10	2	2012	0	2	0	0	0	0	0	0	0	0	0	0	0	1	0	0	0	0	0	0	0	0	0	0	0	0	0	0	0	0	0	0	0	0	0	0	0	0	0	0	0	0	0	0	40112.7	0
0	A_M11	1	2009	0	7	0	4	0	0	0	0	0	0	0	0	0	0	0	1	0	0	0	0	0	0	0	0	0	0	0	0	0	0	0	0	0	0	0	0	0	0	0	0	0	0	0	0	16807.3	0
0	A_M11	2	2009	0	2	0	0	0	0	0	0	0	0	0	0	0	0	0	0	0	0	0	0	0	0	0	0	0	0	0	0	0	0	0	0	0	0	0	0	0	0	0	0	0	0	0	0	16807.3	0
0	A_M11	1	2010	0	2	0	1	0	0	0	0	0	0	0	0	0	0	0	0	0	0	0	0	0	0	0	0	0	0	0	0	0	0	0	0	0	0	0	0	0	0	0	0	0	0	0	0	46748.6	0
0	A_M11	2	2010	0	2	0	1	0	0	0	0	0	0	0	0	0	0	0	0	0	0	0	0	0	0	0	0	0	0	0	0	0	0	0	0	0	0	0	0	0	0	0	0	0	0	0	0	46748.6	0
0	A_M11	1	2011	0	3	0	2	0	0	0	0	0	0	0	0	0	0	0	1	0	0	0	0	0	0	0	0	0	0	0	0	0	0	0	0	0	0	0	0	0	0	0	0	0	0	0	0	19862.9	0
0	A_M11	2	2011	0	2	0	0	0	0	0	0	0	0	0	0	0	0	0	0	0	0	0	0	0	0	0	0	0	0	0	0	0	0	0	0	0	0	0	0	0	0	0	0	0	0	0	0	19862.9	0
0	A_M11	1	2012	0	7	0	0	0	0	0	0	0	0	0	0	0	0	0	0	0	0	0	0	0	0	0	0	0	0	0	0	0	0	0	0	0	0	0	0	0	0	0	0	0	0	0	0	81237.3	0
0	A_M11	2	2012	0	5	0	0	0	0	0	0	0	0	0	0	0	0	0	0	0	0	0	0	0	0	0	0	0	0	0	0	0	0	0	0	0	0	0	0	0	0	0	0	0	0	0	0	81237.3	0
75248	A_M12	1	2009	0	11	0	1	0	0	0	0	0	0	0	0	0	0	0	0	0	0	0	0	0	0	0	0	0	0	0	0	0	0	0	0	0	0	0	0	0	0	0	0	0	52279.9	3020.74	0	9698.09	0
75248	A_M12	2	2009	0	3	0	0	0	1	0	0	0	0	0	0	0	0	0	0	0	0	0	0	0	0	0	0	0	0	0	0	0	0	0	0	0	0	0	0	0	0	0	0	0	52279.9	3020.74	0	9698.09	0
75248	A_M12	1	2010	0	3	0	0	0	1	0	1	0	0	0	0	0	0	0	0	0	0	0	0	0	1	0	0	0	0	0	0	0	0	0	0	0	0	0	0	0	0	0	0	0	52279.9	1533.41	0	0	0
75248	A_M12	2	2010	0	3	0	0	0	0	0	1	0	0	0	0	1	1	0	0	0	0	0	0	0	0	0	0	0	0	0	0	0	1	0	0	0	0	0	0	0	0	0	0	0	52279.9	1533.41	0	0	0
75248	A_M12	1	2011	0	3	0	0	0	3	0	0	0	0	0	0	0	1	0	0	0	0	1	0	0	0	0	0	0	0	0	0	0	0	0	0	0	1	0	0	0	0	0	0	0	52279.9	3020.74	0	0	0
75248	A_M12	2	2011	0	3	0	0	0	0	0	0	0	0	0	0	0	0	0	0	0	0	0	0	0	0	0	0	0	0	0	0	0	0	0	0	0	0	0	0	0	0	0	0	0	52279.9	3020.74	0	0	0
75248	A_M12	1	2012	0	2	0	0	0	3	0	0	0	0	0	0	1	0	0	0	0	0	0	2	0	0	0	0	0	0	0	0	0	1	0	0	0	1	0	0	0	0	0	0	0	52279.9	3020.74	0	0	0
75248	A_M12	2	2012	0	7	0	0	0	0	0	0	0	0	0	0	0	1	0	0	0	0	0	0	0	0	0	0	0	0	0	0	0	0	0	0	0	0	0	0	0	0	0	0	0	52279.9	3020.74	0	0	0
74846.3	A_M13	1	2009	0	5	0	0	0	0	0	2	0	0	0	0	0	2	0	4	0	0	0	0	0	0	0	0	0	0	0	0	0	0	0	0	0	0	0	0	0	0	0	0	0	0	0	0	1687.06	0
74846.3	A_M13	2	2009	0	2	0	0	0	0	0	0	0	0	0	0	1	0	0	0	0	0	0	0	0	0	0	0	0	0	0	0	0	0	0	0	0	0	0	0	0	0	0	0	0	0	0	0	1687.06	0
74846.3	A_M13	1	2010	0	1	0	2	0	0	0	0	0	0	0	0	0	0	0	0	0	0	0	0	0	0	0	0	0	0	0	2	0	0	0	0	0	0	0	0	0	0	0	0	0	0	0	0	23333.7	0
74846.3	A_M13	2	2010	0	2	0	2	0	0	0	0	0	0	0	0	0	0	0	0	0	0	1	0	0	0	0	0	0	0	0	0	0	0	0	0	0	0	0	0	0	0	0	0	0	0	0	0	23333.7	0
74846.3	A_M13	1	2011	0	3	0	0	0	0	0	0	0	0	0	0	0	0	0	0	0	0	0	0	0	0	0	0	0	0	0	0	0	0	0	0	0	0	0	0	0	0	0	0	0	0	0	0	50376.4	0
74846.3	A_M13	2	2011	0	3	0	2	0	0	0	0	0	0	0	0	1	0	0	0	0	0	0	0	0	1	0	0	0	0	0	0	0	1	0	0	0	0	0	0	0	0	0	0	0	0	0	0	50376.4	0
74846.3	A_M13	1	2012	0	2	0	0	0	0	0	0	0	0	0	0	2	1	0	0	0	0	0	0	0	0	0	0	0	2	0	0	0	0	1	0	0	0	0	0	0	0	0	0	0	0	0	0	37194.7	0
74846.3	A_M13	2	2012	0	3	0	0	0	0	0	0	0	0	0	0	0	1	0	0	0	0	0	0	0	3	0	0	0	0	0	0	0	0	0	0	0	0	0	0	0	0	0	0	0	0	0	0	37194.7	0
28682.2	A_M14	1	2009	0	6	0	1	0	0	0	0	0	0	0	0	0	0	0	1	0	0	0	0	0	0	0	0	0	0	0	0	0	0	0	0	0	0	0	0	0	0	0	0	0	5108.49	0	7668.77	35953.4	0
28682.2	A_M14	2	2009	0	4	0	0	0	1	0	0	0	0	0	0	0	0	0	0	0	0	1	0	0	0	0	0	0	0	0	0	0	0	0	0	0	0	0	0	0	0	0	0	0	5108.49	0	7668.77	35953.4	0
28682.2	A_M14	1	2010	0	4	0	0	0	0	0	0	0	0	0	0	0	0	0	0	0	0	0	0	0	0	0	0	0	0	0	0	0	0	0	0	0	0	0	0	0	0	0	0	0	0	5108.49	0	69332.2	0
28682.2	A_M14	2	2010	0	3	0	1	0	0	0	0	0	0	0	0	0	0	0	0	0	0	0	0	0	0	0	0	0	0	0	0	0	0	0	0	0	0	0	0	0	0	0	0	0	0	5108.49	0	69332.2	0
28682.2	A_M14	1	2011	0	3	0	1	0	0	0	0	0	0	0	0	0	0	0	0	0	0	1	0	0	0	0	0	0	0	0	0	0	0	0	0	0	0	0	0	0	0	0	0	0	0	0	5108.49	39323.6	0
28682.2	A_M14	2	2011	0	3	0	2	0	0	0	0	0	0	0	0	0	0	0	0	0	0	1	0	0	0	0	0	0	0	0	0	0	0	0	0	0	0	0	0	0	0	0	0	0	0	0	5108.49	39323.6	0
28682.2	A_M14	1	2012	0	5	0	0	0	0	0	0	0	0	0	0	0	0	0	0	0	0	0	0	0	0	0	0	0	0	0	0	0	0	0	0	0	0	0	0	0	0	0	0	0	19972.5	0	5108.49	3564.54	0
28682.2	A_M14	2	2012	0	3	0	2	0	0	0	0	0	0	0	0	0	1	0	0	0	0	0	0	0	0	0	0	0	0	0	0	0	2	0	0	0	0	0	0	0	0	0	0	0	19972.5	0	5108.49	3564.54	0
79511.7	A_M15	1	2009	0	1	0	0	0	0	0	0	0	0	0	0	0	1	0	0	0	0	0	0	0	0	0	0	0	0	0	0	0	0	0	0	0	0	0	0	0	0	0	0	0	49.2127	0	0	0	0
79511.7	A_M15	2	2009	0	1	0	0	0	0	0	0	0	0	0	0	0	1	0	0	0	0	0	0	0	0	0	0	0	0	0	0	0	0	0	0	0	0	0	0	0	0	0	0	0	49.2127	0	0	0	0
79511.7	A_M15	1	2010	0	1	0	0	0	0	0	0	0	0	0	0	0	0	0	0	0	0	1	0	0	0	0	0	0	0	0	0	0	0	0	0	0	0	0	0	0	0	0	0	0	0	49.2127	0	0	0
79511.7	A_M15	2	2010	0	2	0	0	0	0	0	0	0	0	0	0	0	0	0	0	0	0	2	1	0	2	0	0	0	0	0	0	0	0	2	0	0	0	0	0	0	0	0	0	0	0	49.2127	0	0	0
79511.7	A_M15	1	2011	0	1	0	0	0	2	0	0	0	0	0	0	0	0	0	0	0	0	1	0	0	1	0	0	0	0	0	0	0	0	1	0	0	0	0	0	0	0	0	0	1	0	0	0	61684.9	0
79511.7	A_M15	2	2011	0	1	0	0	0	0	0	0	0	0	0	0	1	1	0	0	0	0	0	0	0	0	0	0	0	0	0	0	0	0	0	0	0	0	0	0	0	0	0	0	1	0	0	0	61684.9	0
79511.7	A_M15	1	2012	0	1	0	0	0	2	0	0	0	0	0	0	2	0	0	0	0	0	0	0	0	0	0	0	0	0	0	0	0	0	1	0	0	0	0	0	0	0	0	0	0	0	0	0	0	0
79511.7	A_M15	2	2012	0	2	0	1	0	0	0	0	0	0	0	0	0	2	0	0	0	0	0	0	0	0	0	0	0	0	0	0	0	0	1	0	0	0	0	0	0	0	0	0	0	0	0	0	0	0
99107.2	A_M16	1	2009	0	0	0	0	0	0	0	0	0	0	0	0	2	0	0	0	0	0	0	0	0	2	0	0	0	0	0	0	0	0	0	0	0	2	0	0	0	0	0	0	0	26897.2	16700.8	0	35969.6	7015.27
99107.2	A_M16	2	2009	0	1	0	0	0	0	0	1	0	0	0	0	0	1	0	0	0	0	0	0	0	0	0	0	0	0	0	0	0	0	0	0	0	0	0	0	0	0	0	0	0	26897.2	16700.8	0	35969.6	7015.27
99107.2	A_M16	1	2010	0	2	0	0	0	0	0	0	0	0	0	0	1	0	0	0	0	0	1	0	0	3	0	0	0	0	0	0	1	0	0	0	0	0	0	0	0	0	0	0	0	45911.7	16700.8	0	0	0
99107.2	A_M16	2	2010	0	1	0	0	0	0	0	0	0	0	0	0	0	0	0	0	0	0	0	0	0	1	0	0	0	0	0	0	0	0	1	0	0	1	0	0	0	0	0	0	0	45911.7	16700.8	0	0	0
99107.2	A_M16	1	2011	0	0	0	0	0	1	1	0	0	0	0	0	1	0	0	0	0	0	2	0	0	1	0	0	0	0	0	0	0	0	1	0	0	2	0	0	0	0	0	0	0	45911.7	16700.8	0	0	0
99107.2	A_M16	2	2011	0	0	0	0	0	0	0	0	0	0	0	0	0	0	0	0	0	0	0	0	0	3	0	0	0	0	0	0	0	0	1	0	0	0	0	0	0	0	0	0	0	45911.7	16700.8	0	0	0
99107.2	A_M16	1	2012	0	0	0	0	0	0	0	0	0	0	0	0	2	0	0	0	0	0	0	0	0	0	0	0	0	0	0	0	0	2	0	0	0	3	0	0	0	1	0	0	0	0	62612.5	0	0	0
99107.2	A_M16	2	2012	0	0	0	0	0	0	0	0	0	0	0	0	1	5	0	0	0	0	0	0	0	3	1	0	0	0	0	0	0	0	3	0	0	1	0	0	0	0	0	0	0	0	62612.5	0	0	0
108347	A_M17	1	2009	0	0	0	0	0	0	0	0	0	0	0	0	0	0	0	0	0	0	0	0	0	0	0	0	0	1	0	0	0	0	0	0	0	3	0	0	0	0	0	0	0	0	0	17717.8	0	58976.7
108347	A_M17	2	2009	0	3	0	0	0	0	0	0	0	0	0	0	0	0	0	0	0	0	0	0	0	0	0	0	0	0	0	0	0	0	0	0	0	0	0	0	0	0	0	0	0	0	0	17717.8	0	58976.7
108347	A_M17	1	2010	0	0	0	0	0	0	1	0	0	0	0	0	1	1	0	0	0	0	1	0	0	1	0	0	0	0	0	0	1	0	1	0	0	0	0	0	0	0	0	0	0	0	139.049	0	0	48418.1
108347	A_M17	2	2010	0	1	0	0	0	0	0	0	0	0	0	0	0	1	0	0	0	0	1	0	0	0	2	0	0	0	0	1	5	0	0	0	0	2	0	0	0	1	0	0	0	0	139.049	0	0	48418.1
108347	A_M17	1	2011	0	1	0	0	0	0	0	0	0	0	0	0	0	0	0	0	0	0	1	0	0	2	0	0	0	0	0	0	0	1	0	0	0	1	0	0	0	0	0	0	0	0	0	0	6108.07	58976.7
108347	A_M17	2	2011	0	0	0	0	0	0	0	0	0	0	0	0	0	0	0	0	0	0	1	0	0	2	0	0	0	0	0	0	0	1	1	0	0	1	0	0	0	0	0	1	0	0	0	0	6108.07	58976.7
108347	A_M17	1	2012	0	1	0	0	0	0	0	0	0	0	0	0	3	0	0	0	0	0	0	0	0	0	0	0	0	0	0	0	1	0	2	0	0	0	0	0	0	0	0	0	0	0	0	0	17113.2	48418.1
108347	A_M17	2	2012	0	1	0	0	0	0	2	0	0	0	0	0	1	1	0	0	0	1	0	0	0	1	0	0	0	0	0	0	0	1	2	0	0	1	0	0	0	0	0	0	0	0	0	0	17113.2	48418.1
0	A_M18	1	2009	0	4	0	1	0	0	0	0	0	0	0	0	0	0	0	0	0	0	0	0	0	0	0	0	0	0	0	0	0	0	0	0	0	0	0	0	0	0	0	0	0	0	0	6074.85	83317.3	0
0	A_M18	2	2009	0	1	0	0	0	0	0	0	0	0	0	0	0	0	0	0	0	0	0	0	0	0	0	0	0	2	0	0	0	0	0	0	0	0	0	0	0	0	0	0	0	0	0	6074.85	83317.3	0
0	A_M18	1	2010	0	2	0	0	0	0	0	0	0	0	0	0	0	0	0	0	0	0	0	0	0	0	0	0	0	0	0	0	0	0	0	0	0	0	0	0	0	0	0	0	0	0	6074.85	0	0	0
0	A_M18	2	2010	0	3	0	5	0	0	0	0	0	0	0	0	0	0	0	0	0	0	0	0	0	0	0	0	0	2	1	0	0	0	0	0	0	0	0	0	0	0	0	0	0	0	6074.85	0	0	0
0	A_M18	1	2011	0	2	0	0	0	0	0	0	0	0	0	0	0	0	0	0	0	0	0	0	0	0	0	0	0	0	0	0	0	0	0	0	0	0	0	0	0	0	0	0	0	0	6074.85	0	32759.8	0
0	A_M18	2	2011	0	3	0	0	0	0	0	0	0	0	0	0	0	0	0	0	0	0	0	0	0	0	0	0	0	0	0	0	0	0	0	0	0	0	0	0	0	0	0	0	0	0	6074.85	0	32759.8	0
0	A_M18	1	2012	0	4	0	0	0	0	0	0	0	0	0	0	0	0	0	1	0	0	0	0	0	0	0	0	0	0	0	0	0	0	0	0	0	0	0	0	0	0	0	0	0	0	6074.85	0	2995.54	0
0	A_M18	2	2012	0	4	0	0	0	0	0	0	0	0	0	0	0	0	0	0	0	0	0	0	0	0	0	0	0	0	0	0	0	0	0	0	0	0	0	0	0	0	0	0	0	0	6074.85	0	2995.54	0
0	A_M19	1	2009	0	1	0	1	0	0	0	0	0	0	0	0	0	0	0	2	0	0	0	0	0	0	0	0	0	0	0	0	0	0	0	0	0	0	0	0	0	0	0	0	0	0	0	3756.64	39456	0
0	A_M19	2	2009	0	1	0	0	0	0	0	0	0	0	0	0	0	0	0	0	0	0	0	0	0	0	0	0	0	0	0	0	0	0	0	0	0	0	0	0	0	0	0	0	0	0	0	3756.64	39456	0
0	A_M19	1	2010	0	0	0	0	0	0	0	0	0	0	0	0	0	1	0	0	0	0	0	0	0	0	0	0	0	0	0	0	0	0	0	0	0	0	0	0	0	0	0	0	0	0	9587.76	0	0	0
0	A_M19	2	2010	0	2	0	0	0	0	0	0	0	0	0	0	0	1	0	0	0	0	0	0	0	0	0	0	0	0	0	0	0	0	0	0	0	0	0	0	0	0	0	0	0	0	9587.76	0	0	0
0	A_M19	1	2011	0	2	0	0	0	0	0	0	0	0	0	0	0	0	0	0	0	0	0	0	0	0	0	0	0	0	0	0	0	0	0	0	0	0	0	0	0	0	0	0	0	0	3756.64	0	10774.4	5831.12
0	A_M19	2	2011	0	2	0	0	0	0	0	0	0	0	0	0	0	0	0	0	0	0	0	0	0	0	0	0	0	0	0	0	0	0	0	0	0	0	0	0	0	0	0	0	0	0	3756.64	0	10774.4	5831.12
0	A_M19	1	2012	0	2	0	0	0	0	0	0	0	0	0	0	0	0	0	1	0	0	0	0	0	0	0	0	0	0	0	0	0	0	0	0	0	0	0	0	0	0	0	0	0	0	3756.64	0	51592.9	5831.12
0	A_M19	2	2012	0	2	0	0	0	0	0	0	0	0	0	0	0	0	0	1	0	0	0	0	0	0	0	0	0	0	0	0	0	3	0	0	0	0	0	0	0	0	0	0	0	0	3756.64	0	51592.9	5831.12
57233.4	A_M20	1	2009	0	4	0	0	0	0	0	0	0	0	0	0	0	0	0	0	0	0	0	0	0	0	0	0	0	0	0	0	0	0	0	0	0	0	0	0	0	0	0	0	0	0	0	0	39888.1	737.803
57233.4	A_M20	2	2009	0	2	0	0	0	1	0	0	0	0	0	0	0	1	0	0	0	0	0	0	0	0	0	0	0	0	0	0	0	0	0	0	0	0	0	0	0	0	0	0	0	0	0	0	39888.1	737.803
57233.4	A_M20	1	2010	0	2	0	1	0	0	0	0	0	0	0	0	1	0	0	0	0	0	0	0	0	0	0	0	0	0	0	0	0	0	0	0	0	0	0	0	0	0	0	0	0	0	0	0	0	6002.37
57233.4	A_M20	2	2010	1	2	0	1	0	0	0	0	0	0	0	0	0	0	0	0	0	0	0	0	0	0	0	0	0	0	0	0	0	0	0	0	0	0	0	0	0	0	0	0	0	0	0	0	0	6002.37
57233.4	A_M20	1	2011	0	2	0	0	0	0	1	0	0	0	0	0	0	0	0	0	0	0	1	0	0	0	0	0	0	0	0	0	0	0	2	0	0	0	0	0	0	0	0	0	0	0	0	0	33801.1	30938.8
57233.4	A_M20	2	2011	0	2	0	0	0	0	1	0	0	0	0	0	0	0	0	0	0	0	1	0	0	0	0	0	0	0	0	0	0	0	1	0	0	0	0	0	0	0	0	0	0	0	0	0	33801.1	30938.8
57233.4	A_M20	1	2012	0	0	0	0	0	0	0	0	0	0	0	0	3	0	0	0	0	0	0	0	0	1	0	0	0	0	0	0	0	0	1	0	0	0	0	0	0	0	0	0	0	0	0	0	17541.9	6002.37
57233.4	A_M20	2	2012	0	3	0	0	0	0	0	0	0	0	0	0	0	1	0	0	0	0	0	0	0	1	0	0	0	0	0	0	0	0	3	0	0	0	0	0	0	0	0	0	0	0	0	0	17541.9	6002.37
0	A_P01	1	2009	0	5	0	0	0	0	0	0	0	0	0	0	0	0	0	0	0	0	0	0	0	0	0	0	0	0	0	0	0	0	0	0	0	0	0	0	0	0	0	0	0	0	0	0	0	29988.9
0	A_P01	2	2009	0	3	0	0	0	0	0	0	0	0	0	0	0	0	0	0	0	0	0	0	0	0	0	0	0	0	0	0	0	0	0	0	0	0	0	0	0	0	0	0	0	0	0	0	0	29988.9
0	A_P01	1	2010	0	4	0	0	0	1	0	0	0	0	0	0	0	0	0	0	0	0	0	3	0	0	0	0	0	0	0	0	0	0	0	0	0	0	0	0	0	0	0	0	0	0	0	0	44549.9	0
0	A_P01	2	2010	0	5	0	0	0	0	0	0	0	0	0	0	0	0	0	0	0	0	0	0	0	0	0	0	0	0	0	0	0	0	0	0	0	0	0	0	0	0	0	0	0	0	0	0	44549.9	0
0	A_P01	1	2011	0	4	0	0	0	0	0	0	0	0	0	0	0	0	0	0	0	0	0	0	0	0	0	0	0	0	0	0	0	0	0	0	0	0	0	0	0	0	0	0	0	0	0	0	80597.7	0
0	A_P01	2	2011	0	3	0	0	0	0	0	0	0	0	0	0	0	0	0	0	0	0	0	0	0	0	0	0	0	0	0	0	0	0	0	0	0	0	0	0	0	0	0	0	0	0	0	0	80597.7	0
0	A_P01	1	2012	0	4	0	0	0	1	0	1	0	0	0	0	0	0	0	0	0	0	0	0	0	0	0	0	0	0	0	0	0	0	0	0	0	0	0	0	0	0	0	0	0	0	0	0	11828.8	0
0	A_P01	2	2012	0	3	0	0	0	1	0	0	0	0	0	0	0	0	0	0	0	1	0	0	0	0	0	0	0	0	0	0	0	0	0	0	0	0	0	0	0	0	0	0	0	0	0	0	11828.8	0
70555.6	A_P02	1	2009	0	3	0	0	0	0	2	0	0	0	0	0	0	0	0	0	0	0	0	0	0	2	0	0	0	0	0	0	0	0	0	0	0	1	0	1	0	0	0	0	0	0	0	0	44324.7	0
70555.6	A_P02	2	2009	0	1	0	0	0	0	0	0	0	0	0	0	0	0	0	0	0	0	0	0	0	0	0	0	0	0	0	0	0	0	0	0	0	0	0	0	0	0	0	0	1	0	0	0	44324.7	0
70555.6	A_P02	1	2010	0	2	1	0	0	0	0	0	0	0	0	0	0	0	0	0	0	0	0	1	0	0	0	1	0	0	0	0	0	0	1	0	0	0	0	1	0	0	0	0	1	0	0	0	34540.6	553.334
70555.6	A_P02	2	2010	0	0	0	0	0	0	0	0	0	0	0	0	1	0	0	0	0	0	1	4	0	0	0	0	1	0	0	0	0	0	2	0	0	0	0	0	0	0	1	0	0	0	0	0	34540.6	553.334
70555.6	A_P02	1	2011	0	0	0	0	0	1	0	0	0	0	0	0	0	0	1	0	0	0	0	1	0	0	0	0	20	0	0	0	1	1	0	0	0	0	0	1	0	0	0	0	1	0	0	0	107918	0
70555.6	A_P02	2	2011	0	1	0	0	0	0	0	0	0	0	0	0	1	0	0	0	0	0	0	1	0	0	0	0	3	0	0	0	0	0	1	0	0	0	0	0	0	0	0	0	0	0	0	0	107918	0
70555.6	A_P02	1	2012	0	1	0	0	0	0	0	0	1	0	0	0	0	0	0	0	0	0	0	0	0	0	0	0	1	0	0	0	0	1	2	0	0	0	0	0	0	0	0	0	1	0	0	0	553.334	0
70555.6	A_P02	2	2012	0	0	0	0	0	0	0	0	3	0	0	0	0	0	0	0	0	1	0	6	0	2	0	0	1	0	0	0	0	3	0	0	0	0	0	0	0	0	2	0	0	0	0	0	553.334	0
29068.8	A_P03	1	2009	0	4	0	0	0	1	0	0	0	0	0	0	0	0	0	0	0	0	0	0	0	1	0	0	0	0	0	0	0	0	0	0	0	0	0	0	0	0	0	0	0	0	0	0	0	50736.8
29068.8	A_P03	2	2009	0	3	0	0	0	0	0	0	0	0	0	0	0	0	0	0	0	0	0	2	0	0	0	0	0	0	0	0	0	0	0	0	0	0	0	0	0	0	0	0	0	0	0	0	0	50736.8
29068.8	A_P03	1	2010	0	2	0	0	0	0	0	0	0	0	0	0	0	0	0	0	0	0	0	0	0	0	0	0	0	0	0	0	0	0	0	0	0	0	0	0	0	0	0	0	0	0	0	0	0	42149.7
29068.8	A_P03	2	2010	0	2	0	2	0	0	0	0	0	0	0	0	0	0	0	0	0	0	0	0	0	0	0	0	0	0	0	0	0	0	0	0	0	0	0	0	0	0	0	0	0	0	0	0	0	42149.7
29068.8	A_P03	1	2011	0	3	0	1	0	0	0	0	0	0	0	0	0	0	0	0	0	0	0	0	0	0	0	0	0	0	0	0	0	0	0	0	0	0	0	0	0	0	0	0	0	25544.7	0	0	31037.6	0
29068.8	A_P03	2	2011	0	3	0	0	0	2	0	0	0	0	0	0	0	0	0	0	0	0	0	1	0	0	0	0	0	0	0	0	0	0	1	0	0	0	0	0	0	0	0	0	0	25544.7	0	0	31037.6	0
29068.8	A_P03	1	2012	0	4	0	0	0	1	0	0	0	0	0	0	0	0	0	0	0	0	0	0	0	0	0	0	0	0	0	0	0	0	0	0	0	0	0	0	0	0	0	0	0	28855	0	0	31372.7	0
29068.8	A_P03	2	2012	0	2	0	0	0	2	0	0	0	0	0	0	0	0	0	0	0	0	0	0	0	0	0	0	0	0	0	0	0	0	0	0	0	0	0	0	0	0	0	0	0	28855	0	0	31372.7	0
28732.2	A_P04	1	2009	0	5	0	0	0	2	0	0	0	0	0	0	0	0	0	0	0	0	0	0	0	0	0	0	0	1	0	0	0	0	0	0	0	0	0	0	0	0	0	0	0	0	0	0	0	38125.8
28732.2	A_P04	2	2009	0	2	0	1	0	1	0	0	0	0	0	0	0	0	0	0	0	0	0	0	0	1	0	0	0	0	0	0	0	0	0	0	0	0	0	0	0	0	0	0	0	0	0	0	0	38125.8
28732.2	A_P04	1	2010	0	4	0	0	0	0	0	1	0	0	0	0	0	0	0	0	0	0	0	0	0	0	0	0	0	0	0	0	0	0	0	0	0	0	0	0	0	0	0	0	0	0	0	0	26461.3	58201.9
28732.2	A_P04	2	2010	0	2	0	0	0	0	0	0	0	0	0	0	0	0	0	0	0	0	0	0	0	0	0	0	0	0	0	0	0	0	1	0	0	0	0	0	0	0	0	0	0	0	0	0	26461.3	58201.9
28732.2	A_P04	1	2011	0	2	0	0	0	1	0	0	0	0	0	0	0	0	0	0	0	0	0	2	0	1	0	0	0	0	0	0	0	0	1	0	0	0	0	0	0	0	0	0	0	2356.59	0	0	0	58201.9
28732.2	A_P04	2	2011	0	4	0	1	0	2	0	0	0	0	0	0	0	0	0	0	0	0	0	0	0	0	0	0	0	0	0	0	0	0	0	0	0	0	0	0	1	0	0	0	0	2356.59	0	0	0	58201.9
28732.2	A_P04	1	2012	0	2	0	1	0	13	0	0	0	0	0	0	0	0	0	0	0	0	0	0	0	0	0	0	0	0	0	0	0	0	0	0	0	0	0	0	0	0	0	0	0	2356.59	0	0	672.8	0
28732.2	A_P04	2	2012	0	1	0	1	0	1	0	1	1	0	0	0	0	0	0	0	0	0	0	0	0	0	0	0	0	0	0	0	0	0	0	0	0	0	0	0	0	0	0	0	0	2356.59	0	0	672.8	0
106126	A_P05	1	2009	0	2	0	0	0	5	0	0	0	0	0	0	0	0	0	0	0	0	1	0	0	0	0	0	0	0	0	0	0	0	0	0	1	1	1	0	0	0	0	0	0	0	45678.1	0	0	0
106126	A_P05	2	2009	0	1	0	0	0	0	0	0	0	0	0	0	2	0	0	0	0	0	0	0	0	0	0	0	0	0	0	0	0	0	0	1	0	1	0	0	0	1	0	0	0	0	45678.1	0	0	0
106126	A_P05	1	2010	0	2	0	0	0	0	0	0	0	0	0	0	1	0	3	0	0	0	0	0	0	0	0	0	0	0	0	0	0	0	2	0	2	2	0	0	0	0	0	0	0	0	45678.1	0	50057.7	2579.7
106126	A_P05	2	2010	0	2	0	0	0	0	1	0	0	0	0	0	3	0	1	0	0	0	0	0	0	0	0	2	0	0	0	0	0	0	1	1	0	3	0	0	0	0	0	0	0	0	45678.1	0	50057.7	2579.7
106126	A_P05	1	2011	0	2	0	0	0	0	0	0	0	0	0	0	4	4	0	0	0	0	0	0	0	0	0	0	0	0	0	0	0	2	0	1	0	4	2	0	0	0	0	0	0	0	43275.6	0	0	0
106126	A_P05	2	2011	0	2	0	0	0	0	0	0	0	0	0	0	2	0	0	0	0	0	2	0	0	0	0	1	0	0	0	0	0	0	2	0	0	0	1	0	0	0	0	0	0	0	43275.6	0	0	0
106126	A_P05	1	2012	0	1	0	0	0	1	0	0	0	0	0	0	0	0	0	0	0	0	0	0	0	1	0	0	0	0	0	0	0	2	2	0	0	0	0	0	0	0	0	0	0	0	46917.4	0	43247.9	6747.78
106126	A_P05	2	2012	0	1	0	1	0	0	0	0	0	0	0	0	1	0	0	0	0	0	0	0	1	0	0	0	0	0	0	0	0	0	0	1	0	0	0	0	0	0	0	0	1	0	46917.4	0	43247.9	6747.78
84718.8	A_P06	1	2009	0	4	0	1	2	2	0	0	0	0	0	0	0	0	0	0	0	0	0	0	0	0	0	0	0	0	0	0	0	0	1	0	0	0	0	0	0	0	0	0	0	9679.79	5333.08	0	27366	0
84718.8	A_P06	2	2009	0	2	0	1	0	1	0	0	0	0	0	0	0	0	0	0	0	0	1	0	0	0	0	0	1	0	0	0	0	0	1	0	0	0	0	0	2	0	0	0	0	9679.79	5333.08	0	27366	0
84718.8	A_P06	1	2010	0	3	0	0	0	2	0	0	0	0	0	0	1	0	0	0	0	0	0	0	0	1	0	0	0	0	0	0	0	0	0	0	0	1	0	0	0	0	0	0	0	9679.79	2450.92	0	28346.9	0
84718.8	A_P06	2	2010	0	3	0	0	0	0	0	0	0	0	0	0	0	0	0	0	0	0	0	2	0	0	0	0	0	0	0	0	1	0	1	0	0	0	0	0	0	0	0	0	0	9679.79	2450.92	0	28346.9	0
84718.8	A_P06	1	2011	0	2	0	0	0	0	0	0	2	0	0	0	1	0	0	0	0	0	0	0	0	0	0	0	0	0	0	0	0	0	2	0	0	0	0	0	0	0	0	0	0	9679.79	2450.92	0	42079.9	0
84718.8	A_P06	2	2011	1	2	0	0	0	0	0	0	0	0	0	0	0	1	0	0	0	0	0	0	0	0	0	0	0	0	0	0	0	0	1	0	0	0	0	0	0	0	0	0	0	9679.79	2450.92	0	42079.9	0
84718.8	A_P06	1	2012	0	2	0	1	0	0	0	0	0	0	0	0	1	0	0	0	0	0	0	3	0	0	0	0	0	0	0	0	0	0	1	0	0	0	0	0	0	0	0	0	0	0	2450.92	0	11072.5	0
84718.8	A_P06	2	2012	0	2	0	0	0	0	0	0	0	0	0	0	0	0	0	0	0	0	0	0	0	0	0	0	0	0	0	0	0	1	1	0	0	0	0	0	0	0	0	0	0	0	2450.92	0	11072.5	0
89442.5	A_P07	1	2009	0	2	0	0	0	1	0	1	0	0	0	0	0	1	0	0	0	0	0	0	0	0	0	0	0	0	0	0	0	0	0	0	0	0	0	0	0	0	0	0	0	0	0	0	0	0
89442.5	A_P07	2	2009	0	1	0	0	0	0	2	0	0	0	1	0	1	0	0	0	0	0	0	3	0	0	0	0	0	0	0	0	0	0	0	0	0	0	0	0	1	1	0	0	0	0	0	0	0	0
89442.5	A_P07	1	2010	0	3	0	0	0	0	0	0	0	0	0	0	0	0	0	0	0	0	0	0	0	0	0	0	0	0	0	0	0	1	1	0	0	0	0	0	0	0	0	0	0	0	0	0	122.412	0
89442.5	A_P07	2	2010	0	2	0	1	0	0	0	0	0	0	0	0	0	1	0	0	0	0	0	0	0	0	0	0	3	0	0	0	0	1	1	0	0	0	0	1	0	1	0	0	0	0	0	0	122.412	0
89442.5	A_P07	1	2011	0	2	0	0	0	0	0	0	0	0	0	0	0	1	0	0	0	0	0	0	0	0	0	0	2	0	0	0	0	0	0	0	0	0	0	0	0	0	2	0	0	0	0	0	0	0
89442.5	A_P07	2	2011	0	3	0	0	0	0	2	0	0	0	0	0	0	1	0	0	0	0	0	1	0	2	0	0	0	2	0	0	0	0	0	0	0	2	0	0	0	0	1	0	0	0	0	0	0	0
89442.5	A_P07	1	2012	0	2	0	0	0	0	0	0	0	0	0	0	0	0	0	0	0	0	0	0	0	0	0	0	0	1	0	0	1	3	0	0	0	0	0	0	0	0	0	0	0	0	0	0	59266.3	0
89442.5	A_P07	2	2012	0	0	0	0	0	0	0	0	0	0	0	0	0	0	0	0	0	0	0	2	0	0	0	0	0	0	0	0	0	0	1	0	0	0	0	0	0	0	0	0	0	0	0	0	59266.3	0
43074.7	A_P08	1	2009	0	5	0	0	0	0	0	0	0	0	0	0	0	0	0	0	0	0	0	0	0	0	0	0	0	0	0	0	0	0	0	0	0	0	0	0	0	0	0	0	0	0	0	0	0	0
43074.7	A_P08	2	2009	0	2	0	0	0	0	0	0	0	0	0	0	0	0	0	0	0	0	0	0	0	0	0	0	0	0	0	0	0	0	0	0	0	0	0	0	0	1	0	0	0	0	0	0	0	0
43074.7	A_P08	1	2010	0	2	0	0	0	0	0	0	0	0	0	0	0	0	0	0	0	0	0	0	0	0	0	0	0	0	0	0	0	0	2	0	0	0	1	1	0	0	0	0	0	0	0	582.179	117836	0
43074.7	A_P08	2	2010	0	1	0	0	0	0	0	0	0	0	0	0	0	0	0	0	0	1	0	0	0	0	0	0	0	0	0	0	0	0	1	0	0	0	0	0	0	0	0	0	0	0	0	582.179	117836	0
43074.7	A_P08	1	2011	0	3	0	0	0	0	1	0	0	0	0	0	1	0	0	0	0	0	0	0	0	0	0	0	1	0	0	0	0	1	1	0	0	1	0	0	0	0	0	0	1	0	0	582.178	0	0
43074.7	A_P08	2	2011	0	2	0	0	0	0	0	0	0	0	0	0	0	0	0	0	0	0	0	0	0	0	0	0	0	0	0	0	0	0	1	0	0	0	0	0	0	0	0	0	0	0	0	582.178	0	0
43074.7	A_P08	1	2012	0	2	0	1	0	0	0	0	0	0	0	0	0	0	0	0	0	0	0	0	0	0	0	0	0	0	0	0	0	0	0	0	0	0	0	0	0	0	0	0	0	0	0	0	0	0
43074.7	A_P08	2	2012	0	3	0	0	0	0	0	0	0	0	0	0	0	0	0	0	0	0	0	0	0	0	0	0	0	0	0	0	0	0	0	0	0	1	0	0	0	0	0	0	0	0	0	0	0	0
101640	A_P09	1	2009	0	1	0	0	0	1	0	0	0	0	0	0	0	0	0	0	0	0	0	0	0	0	0	0	0	0	0	0	0	0	0	0	0	2	0	0	0	0	0	0	0	0	20472.3	0	250.204	32456.2
101640	A_P09	2	2009	0	1	0	0	0	0	0	0	0	0	0	0	1	0	0	0	0	0	1	0	0	0	0	0	0	0	0	0	0	0	0	0	0	1	0	0	0	1	0	1	0	0	20472.3	0	250.204	32456.2
101640	A_P09	1	2010	0	0	0	0	0	1	1	0	0	0	0	0	0	0	0	0	0	0	0	1	0	0	0	2	0	0	0	0	0	1	0	0	1	2	1	0	0	0	0	0	0	0	27138.5	56199.3	6705.73	0
101640	A_P09	2	2010	0	0	0	0	1	0	0	0	0	0	0	0	1	0	0	0	0	0	2	0	0	0	0	1	0	0	0	0	0	0	2	0	0	1	0	0	0	2	0	0	0	0	27138.5	56199.3	6705.73	0
101640	A_P09	1	2011	0	2	0	0	0	0	0	0	0	0	0	0	2	0	0	0	0	0	0	0	0	1	0	0	1	0	0	0	0	1	1	0	0	0	0	0	0	0	0	0	0	458.412	23321.8	24267.1	0	31932.2
101640	A_P09	2	2011	1	2	0	1	0	0	3	0	0	0	0	0	1	0	0	0	0	0	2	0	0	1	0	0	0	0	0	0	0	0	0	0	0	2	0	0	0	0	0	1	0	458.412	23321.8	24267.1	0	31932.2
101640	A_P09	1	2012	0	1	0	0	0	0	0	0	0	0	0	0	1	0	0	0	0	0	0	0	0	0	1	0	0	0	0	0	0	0	1	0	0	0	0	0	0	0	0	0	0	2849.41	0	13402	0	35631.5
101640	A_P09	2	2012	0	1	0	0	0	0	0	0	0	0	0	0	0	0	0	0	0	0	1	0	0	0	0	0	0	0	0	0	0	0	0	0	0	1	0	0	0	0	0	1	0	2849.41	0	13402	0	35631.5
85291.7	A_P10	1	2009	0	6	0	0	0	0	0	0	0	0	0	0	0	0	0	0	0	0	0	0	0	0	0	0	0	0	0	0	0	0	0	0	0	0	0	0	0	0	0	0	0	0	0	0	4466.73	0
85291.7	A_P10	2	2009	0	3	0	0	0	0	0	0	0	0	0	0	0	0	0	0	0	0	0	0	0	0	0	0	0	0	0	0	0	0	0	0	0	0	0	0	0	0	0	0	0	0	0	0	4466.73	0
85291.7	A_P10	1	2010	0	3	0	0	0	0	0	0	0	0	0	0	0	0	0	0	0	0	0	0	0	0	0	0	0	0	0	0	0	0	0	0	0	0	0	0	0	0	0	0	0	0	0	0	51297.9	0
85291.7	A_P10	2	2010	0	1	0	0	0	1	0	0	0	0	0	0	0	0	0	0	0	0	0	0	0	1	0	0	4	0	0	0	0	0	2	0	0	0	0	0	0	0	0	0	0	0	0	0	51297.9	0
85291.7	A_P10	1	2011	0	0	0	0	0	2	0	0	0	0	0	0	0	0	0	0	0	0	0	2	0	0	0	0	0	0	0	0	0	1	0	0	0	0	0	0	0	0	0	0	0	0	0	0	0	0
85291.7	A_P10	2	2011	0	1	0	0	0	1	0	0	0	0	0	0	0	1	0	0	0	0	1	0	0	1	0	0	2	0	0	0	0	2	2	0	0	0	0	0	0	0	0	0	0	0	0	0	0	0
85291.7	A_P10	1	2012	0	2	0	0	0	1	0	0	0	0	0	0	0	0	0	0	0	0	0	0	0	0	0	0	0	0	0	0	0	0	2	0	0	0	0	0	0	0	0	0	0	0	0	20725.4	13738.4	0
85291.7	A_P10	2	2012	0	1	0	0	0	1	0	0	0	0	0	0	0	0	0	0	0	0	1	0	0	0	0	0	0	0	0	0	0	0	0	0	0	0	0	0	0	0	0	0	0	0	0	20725.4	13738.4	0
28406.6	A_P11	1	2009	0	3	0	0	0	0	0	0	0	0	0	0	0	0	0	0	0	0	0	0	0	0	0	0	0	0	0	0	0	0	0	0	0	1	0	0	0	0	0	0	0	0	7128	0	0	0
28406.6	A_P11	2	2009	0	2	0	0	0	0	0	0	0	0	0	0	0	0	0	0	0	0	0	0	0	0	0	0	0	0	0	0	0	0	0	0	0	0	0	0	0	0	0	0	0	0	7128	0	0	0
28406.6	A_P11	1	2010	0	3	0	0	0	0	0	0	0	0	0	0	0	0	0	0	0	0	0	0	0	0	0	0	0	0	0	0	0	0	0	0	0	0	0	0	0	0	0	0	0	0	7128	0	0	0
28406.6	A_P11	2	2010	0	2	0	0	0	0	0	0	0	0	0	0	0	1	0	0	0	0	0	6	0	0	0	0	1	0	0	0	0	0	0	0	0	0	0	0	0	1	0	0	0	0	7128	0	0	0
28406.6	A_P11	1	2011	0	3	0	0	0	1	0	0	0	0	0	0	0	0	0	0	0	0	0	0	0	0	0	0	0	0	0	0	0	0	0	0	0	1	0	0	0	0	0	0	0	0	7128	0	26000.3	0
28406.6	A_P11	2	2011	0	3	0	0	0	0	0	0	0	0	0	0	0	0	0	0	0	0	0	0	0	0	0	0	1	0	0	0	0	2	1	0	0	1	0	0	0	0	0	0	1	0	7128	0	26000.3	0
28406.6	A_P11	1	2012	0	5	0	0	0	1	0	0	0	0	0	0	0	0	0	0	0	0	0	0	0	0	0	0	0	0	0	0	0	0	0	0	0	0	0	0	0	0	0	0	0	0	7128	0	114.969	0
28406.6	A_P11	2	2012	0	2	0	1	0	0	0	0	0	0	0	0	1	0	0	0	0	0	0	0	0	0	0	0	0	0	0	0	2	0	0	0	0	0	0	0	0	0	0	0	0	0	7128	0	114.969	0
46015.5	A_P12	1	2009	0	0	0	1	0	1	0	0	0	0	0	0	0	0	0	1	0	0	0	0	0	0	0	0	1	0	0	0	0	0	1	0	0	0	0	0	0	0	0	0	0	0	0	0	0	0
46015.5	A_P12	2	2009	0	1	0	0	0	0	0	0	0	0	0	0	0	1	0	0	0	0	0	0	0	0	2	0	10	0	0	0	0	0	0	0	0	0	0	0	0	0	0	0	0	0	0	0	0	0
46015.5	A_P12	1	2010	0	0	0	0	0	0	1	0	0	0	0	0	0	0	0	0	0	0	0	0	0	0	0	0	4	0	0	0	2	2	0	0	0	0	0	0	0	2	0	0	0	0	0	0	110973	0
46015.5	A_P12	2	2010	0	1	0	0	0	0	0	0	1	0	0	0	0	0	0	0	0	1	0	1	0	0	0	0	3	0	0	0	0	1	0	0	0	0	0	0	0	1	0	0	0	0	0	0	110973	0
46015.5	A_P12	1	2011	0	1	0	0	0	0	0	0	0	0	0	0	0	0	0	0	0	0	0	0	0	1	0	0	2	0	0	0	0	2	0	0	0	0	0	0	0	0	0	0	0	0	0	0	14177.7	0
46015.5	A_P12	2	2011	0	1	0	0	0	0	0	0	0	0	0	0	0	0	0	0	0	0	0	0	0	1	0	0	4	0	0	0	0	0	1	0	0	0	0	0	0	0	0	0	1	0	0	0	14177.7	0
46015.5	A_P12	1	2012	0	2	0	0	0	1	0	0	0	0	1	0	0	1	0	0	0	0	0	0	0	0	0	0	2	0	0	0	0	2	0	0	0	0	0	0	0	0	0	0	0	19890.4	0	0	30418.8	0
46015.5	A_P12	2	2012	0	4	0	1	0	1	0	0	0	0	0	0	0	0	0	0	0	0	0	0	0	0	0	0	1	0	0	0	0	0	0	0	0	0	0	0	0	0	2	0	0	19890.4	0	0	30418.8	0
87101.1	A_P13	1	2009	0	3	0	0	0	0	0	0	1	0	0	0	0	0	0	0	0	0	0	0	0	0	0	0	0	0	0	0	0	0	1	0	0	1	1	0	0	0	0	0	0	0	4836.26	0	2358.23	0
87101.1	A_P13	2	2009	0	1	0	0	0	0	0	0	2	0	0	0	1	0	0	0	0	0	0	0	0	0	0	0	0	0	0	0	1	0	0	0	0	0	0	1	0	0	0	0	1	0	4836.26	0	2358.23	0
87101.1	A_P13	1	2010	0	1	0	0	0	0	0	0	3	0	0	0	0	1	0	0	0	0	0	0	0	1	0	1	4	0	0	0	1	0	0	0	0	1	0	1	0	0	0	0	0	4818.16	18.1052	0	0	0
87101.1	A_P13	2	2010	0	0	0	1	0	1	1	0	0	0	0	0	1	0	0	0	0	0	0	3	0	0	0	0	11	0	0	0	1	0	3	0	0	0	0	0	0	0	0	0	2	4818.16	18.1052	0	0	0
87101.1	A_P13	1	2011	0	1	0	0	0	0	0	0	3	0	0	0	2	0	0	0	0	0	0	0	0	0	0	0	6	0	0	0	0	2	0	0	0	0	0	0	0	0	1	0	0	4836.26	0	0	65716	0
87101.1	A_P13	2	2011	0	1	0	0	0	0	0	0	1	0	0	0	0	0	0	0	0	0	1	1	0	3	0	0	1	0	0	0	0	1	1	0	0	0	0	0	0	1	0	0	1	4836.26	0	0	65716	0
87101.1	A_P13	1	2012	0	4	0	0	0	0	0	0	4	0	0	0	1	0	0	0	0	0	0	0	0	0	0	1	20	0	0	0	0	12	1	0	0	2	0	0	0	0	0	0	0	0	4818.16	0	38192.7	0
87101.1	A_P13	2	2012	0	2	0	0	0	0	0	0	0	0	0	0	0	0	0	0	0	0	1	0	0	0	0	0	0	0	0	0	0	0	2	0	0	0	0	0	0	0	1	0	0	0	4818.16	0	38192.7	0
77618.1	A_P14	1	2009	0	4	0	0	0	0	0	0	0	0	0	0	0	0	0	0	0	0	0	0	0	0	0	0	0	0	0	0	0	0	0	0	0	1	0	0	0	0	0	0	0	0	0	0	63170.4	0
77618.1	A_P14	2	2009	0	3	0	1	0	1	0	0	0	0	0	0	1	1	0	0	0	0	0	0	0	0	0	0	0	0	0	0	0	0	0	0	0	0	0	0	0	0	0	0	0	0	0	0	63170.4	0
77618.1	A_P14	1	2010	0	2	0	2	0	0	0	0	0	0	0	0	0	0	0	0	0	0	0	0	0	0	0	0	0	0	0	0	1	0	0	0	0	0	0	0	0	0	0	0	0	0	0	0	31867.8	0
77618.1	A_P14	2	2010	0	1	0	0	0	1	0	1	0	0	0	0	1	0	0	0	0	0	0	0	0	0	0	0	10	0	0	0	0	0	0	0	0	1	0	0	0	0	0	0	0	0	0	0	31867.8	0
77618.1	A_P14	1	2011	0	3	0	0	0	0	0	0	0	0	0	0	1	1	0	0	0	0	0	1	0	1	0	0	0	0	0	0	0	0	0	0	0	0	0	0	0	0	0	0	0	0	0	0	0	0
77618.1	A_P14	2	2011	0	2	0	1	0	0	0	0	0	0	0	0	1	0	0	0	0	0	1	0	0	1	0	0	0	0	0	0	0	0	1	0	0	0	0	0	0	0	0	0	0	0	0	0	0	0
77618.1	A_P14	1	2012	0	2	0	1	0	0	0	0	0	0	0	0	0	0	0	0	0	0	0	0	0	0	0	0	0	0	0	0	0	0	2	0	0	0	0	0	0	0	0	0	0	0	0	0	24990.1	0
77618.1	A_P14	2	2012	0	2	0	1	0	0	0	0	0	0	0	0	1	0	0	0	0	0	0	0	0	0	0	0	0	0	0	0	0	0	1	0	0	0	0	0	0	0	0	0	0	0	0	0	24990.1	0
121227	A_P15	1	2009	0	1	0	0	0	0	0	0	0	0	0	0	1	0	0	0	1	0	0	0	0	1	1	0	0	0	0	0	0	0	1	0	2	0	0	0	0	1	0	0	0	0	22987.2	0	30400	0
121227	A_P15	2	2009	0	1	0	0	0	0	0	0	0	0	0	1	2	1	0	0	0	0	0	0	0	1	0	1	0	0	0	0	0	0	1	1	0	0	0	0	0	1	0	0	0	0	22987.2	0	30400	0
121227	A_P15	1	2010	0	2	0	0	0	0	0	0	0	0	0	0	0	0	0	0	0	0	1	0	1	1	0	3	0	0	0	0	0	0	1	0	0	3	2	0	0	0	1	1	0	0	22987.2	0	0	0
121227	A_P15	2	2010	0	0	0	0	0	1	0	0	0	0	0	0	2	0	0	0	0	0	1	0	0	2	0	3	0	0	0	0	0	0	2	0	0	1	1	0	0	3	0	0	0	0	22987.2	0	0	0
121227	A_P15	1	2011	0	1	0	0	0	0	0	0	0	0	0	0	3	1	0	0	0	0	0	0	0	0	0	2	0	0	0	0	0	0	1	0	0	2	0	0	0	0	0	0	0	0	26240.1	0	5950.85	0
121227	A_P15	2	2011	0	0	0	0	0	0	0	0	0	0	0	0	2	0	0	0	0	0	1	0	0	3	0	0	0	0	0	0	0	0	3	0	1	3	1	0	0	2	0	1	0	0	26240.1	0	5950.85	0
121227	A_P15	1	2012	0	0	0	0	0	0	0	0	0	0	0	1	1	1	0	0	0	0	0	0	0	0	0	0	0	0	0	0	0	2	2	2	0	2	0	0	0	0	0	0	0	0	13577	0	35043.6	0
121227	A_P15	2	2012	0	0	0	0	0	0	0	0	0	0	0	0	1	0	0	0	0	0	0	0	0	1	0	0	0	0	0	0	0	0	0	2	0	1	0	0	0	0	0	0	0	0	13577	0	35043.6	0
96633.2	A_P16	1	2009	0	0	0	0	0	1	0	0	0	0	0	0	0	2	0	0	1	0	1	0	0	0	0	0	0	0	0	0	0	0	1	0	0	0	0	0	0	0	0	0	0	22186.4	23499.4	0	0	30599.9
96633.2	A_P16	2	2009	0	1	0	0	0	0	1	0	0	0	0	0	1	0	0	0	0	0	0	0	0	1	0	1	0	0	0	0	0	0	1	0	0	0	0	0	0	0	0	0	0	22186.4	23499.4	0	0	30599.9
96633.2	A_P16	1	2010	0	1	0	0	0	0	0	0	0	0	0	0	0	1	0	0	0	0	0	0	0	0	0	0	7	0	0	0	0	0	3	0	1	1	0	0	0	0	0	0	1	22186.4	23499.4	0	4223.4	0
96633.2	A_P16	2	2010	0	0	0	0	0	0	4	0	0	0	0	0	0	1	0	0	0	0	0	1	0	1	0	0	18	0	0	0	0	0	2	0	0	0	0	0	1	0	0	0	0	22186.4	23499.4	0	4223.4	0
96633.2	A_P16	1	2011	0	0	0	0	0	2	1	0	0	0	0	0	1	1	0	0	0	0	0	0	0	0	0	0	0	0	0	0	0	0	2	0	0	2	0	0	0	0	0	1	0	22186.4	23499.4	0	667.006	0
96633.2	A_P16	2	2011	0	1	0	0	0	1	1	0	0	0	0	0	0	0	0	0	0	0	0	0	0	0	0	0	0	3	0	0	0	0	3	0	0	0	0	0	0	0	0	1	0	22186.4	23499.4	0	667.006	0
96633.2	A_P16	1	2012	0	2	0	5	0	0	0	0	0	0	0	0	0	0	0	0	0	0	0	0	0	0	0	0	0	0	0	0	0	4	0	0	0	0	0	0	0	0	0	0	0	21340.6	23499.4	0	4223.4	30599.9
96633.2	A_P16	2	2012	0	1	0	0	0	0	0	0	0	0	0	0	0	0	0	0	0	0	0	0	0	0	0	0	0	0	0	0	0	1	0	0	0	0	0	0	0	0	0	0	0	21340.6	23499.4	0	4223.4	30599.9
65130.8	A_P17	1	2009	0	2	0	0	0	1	0	0	0	0	0	0	0	0	0	0	0	0	1	0	0	0	0	0	0	0	0	0	0	0	0	0	0	0	0	0	2	0	0	0	0	29027.2	6481.93	0	20247.6	0
65130.8	A_P17	2	2009	0	2	0	0	1	2	0	0	0	0	0	0	0	0	0	0	0	0	1	0	0	0	0	0	0	0	0	0	0	0	0	0	0	0	0	0	0	0	0	0	0	29027.2	6481.93	0	20247.6	0
65130.8	A_P17	1	2010	0	2	0	0	0	5	0	0	0	0	0	0	0	0	0	0	0	0	0	0	0	0	0	0	0	2	0	0	0	0	2	0	0	0	0	0	2	0	0	0	0	12953.3	22555.9	31.8715	46681.3	0
65130.8	A_P17	2	2010	1	5	0	0	0	0	0	0	0	0	0	0	0	0	0	0	0	0	0	0	0	0	0	0	0	0	0	0	0	1	0	0	0	0	0	0	0	0	0	0	0	12953.3	22555.9	31.8715	46681.3	0
65130.8	A_P17	1	2011	0	3	0	0	0	0	0	0	0	0	0	0	0	1	0	0	0	0	0	0	0	0	0	0	0	0	0	0	0	0	1	0	0	0	0	0	0	0	0	0	0	12953.3	22587.7	20245.5	2.0792	0
65130.8	A_P17	2	2011	0	3	0	0	0	0	0	0	0	0	0	0	0	0	0	0	0	0	0	0	0	0	0	0	0	0	0	0	0	1	2	0	0	2	0	0	0	0	0	0	0	12953.3	22587.7	20245.5	2.0792	0
65130.8	A_P17	1	2012	0	3	0	0	0	1	0	0	0	0	0	0	0	0	0	0	0	0	0	0	0	0	0	0	0	0	0	0	0	0	1	0	0	0	0	0	2	0	0	0	0	12953.3	6513.8	18414.7	57942.2	0
65130.8	A_P17	2	2012	0	2	0	0	0	0	0	0	0	0	0	0	0	0	0	0	0	0	0	0	0	0	0	0	0	0	0	0	0	0	0	0	0	0	0	0	0	0	0	0	0	12953.3	6513.8	18414.7	57942.2	0
110240	A_P18	1	2009	0	1	0	0	0	1	0	0	2	0	0	0	0	1	0	0	0	0	0	0	0	0	0	0	0	1	0	0	0	0	0	0	0	0	0	0	0	0	0	0	0	0	6472.18	27633.4	7341.84	0
110240	A_P18	2	2009	0	3	0	0	0	0	1	0	0	0	0	0	0	1	0	0	0	0	0	0	0	0	0	0	0	0	0	0	0	0	0	0	0	0	0	0	0	0	0	0	0	0	6472.18	27633.4	7341.84	0
110240	A_P18	1	2010	1	3	0	0	0	0	1	0	0	0	0	0	0	1	0	0	0	0	0	0	0	0	0	1	0	0	0	0	0	0	1	0	0	0	0	0	0	0	0	0	0	0	4543.23	45823.7	32031.6	0
110240	A_P18	2	2010	0	2	0	0	0	0	0	0	0	0	0	0	0	1	0	0	0	0	1	0	0	0	0	0	0	0	0	0	0	0	1	0	0	0	0	0	0	0	0	0	0	0	4543.23	45823.7	32031.6	0
110240	A_P18	1	2011	0	2	0	0	0	0	0	0	0	0	0	0	0	1	0	0	0	0	0	0	0	1	0	0	0	0	0	0	0	0	2	0	0	0	0	0	0	1	0	0	0	0	0	37278.4	0	0
110240	A_P18	2	2011	0	2	0	0	0	0	1	0	0	0	0	0	0	1	0	0	0	0	1	0	0	0	0	0	0	1	0	0	0	0	1	0	0	0	0	0	0	0	0	0	0	0	0	37278.4	0	0
110240	A_P18	1	2012	0	3	0	0	0	0	0	0	0	0	0	0	0	0	0	0	0	0	0	0	0	0	0	0	0	0	0	0	0	0	1	1	0	0	0	0	0	0	0	0	0	0	0	14438.2	43048.5	0
110240	A_P18	2	2012	0	3	0	1	0	0	0	0	0	0	0	0	0	0	0	0	0	0	1	0	0	0	0	0	0	0	0	0	0	0	0	0	0	0	0	0	0	0	0	0	0	0	0	14438.2	43048.5	0
112488	A_P19	1	2009	0	0	0	0	0	0	0	0	0	0	0	0	1	2	0	0	0	0	0	0	0	0	0	0	0	0	0	0	0	0	0	0	0	0	0	0	0	0	0	0	0	61139.2	12821.8	0	0	0
112488	A_P19	2	2009	0	1	0	0	0	0	0	0	0	0	0	0	0	0	0	0	0	0	0	1	0	0	0	0	0	0	0	0	0	0	0	0	0	0	0	0	0	1	0	0	0	61139.2	12821.8	0	0	0
112488	A_P19	1	2010	0	0	0	0	0	1	0	1	0	0	0	0	0	0	0	0	0	0	0	0	0	0	0	0	0	0	0	0	1	0	2	0	0	0	0	0	0	0	0	0	0	61139.2	12821.8	13232.8	16417.9	0
112488	A_P19	2	2010	0	0	0	0	0	0	0	0	0	0	0	0	3	0	0	0	0	0	0	0	0	0	0	0	3	0	0	0	0	0	2	0	0	0	0	0	0	0	0	0	0	61139.2	12821.8	13232.8	16417.9	0
112488	A_P19	1	2011	0	0	0	0	0	1	1	0	0	0	0	0	0	1	0	0	0	0	0	0	0	0	1	1	0	0	0	0	0	1	2	0	0	0	0	0	0	0	0	0	0	72774.2	1186.85	9103.14	19950.5	0
112488	A_P19	2	2011	0	0	0	0	0	0	0	0	0	0	0	0	1	0	0	0	1	0	0	0	0	0	0	0	0	0	0	0	0	2	3	0	0	0	0	0	0	1	1	0	0	72774.2	1186.85	9103.14	19950.5	0
112488	A_P19	1	2012	0	1	0	0	0	3	1	0	0	0	0	0	0	1	0	0	0	0	0	0	0	0	0	1	0	0	0	0	0	0	1	0	0	0	0	0	0	0	0	0	0	61139.2	20339.6	0	7183.65	7300.38
112488	A_P19	2	2012	0	0	0	0	0	0	0	0	0	0	0	0	0	0	0	0	0	0	0	0	0	0	0	1	0	0	0	0	0	0	0	1	0	0	0	0	0	0	0	0	0	61139.2	20339.6	0	7183.65	7300.38
5690.86	A_P20	1	2009	0	4	0	0	0	0	0	0	0	0	0	1	0	0	0	0	0	0	0	0	0	0	0	0	0	0	0	0	0	0	0	0	0	0	0	0	0	1	0	0	0	0	0	0	30682.6	37061.4
5690.86	A_P20	2	2009	0	2	0	0	0	0	0	0	0	0	0	0	0	0	0	0	0	0	0	0	0	0	0	0	0	0	0	0	0	0	0	0	0	0	0	0	0	0	0	0	0	0	0	0	30682.6	37061.4
5690.86	A_P20	1	2010	0	1	0	2	0	0	0	0	2	0	0	0	0	0	0	0	0	0	0	0	0	0	0	0	0	0	0	0	0	0	0	0	0	0	0	0	0	0	0	0	0	0	0	0	0	7365.63
5690.86	A_P20	2	2010	0	2	0	1	0	0	0	0	0	0	0	0	0	0	0	0	0	0	0	0	0	0	0	0	0	0	0	0	0	0	0	0	0	0	0	0	0	0	0	0	0	0	0	0	0	7365.63
5690.86	A_P20	1	2011	0	1	0	0	0	0	0	0	0	0	0	0	0	0	0	0	0	0	0	0	0	0	0	0	0	1	0	0	0	0	0	0	0	0	0	0	0	0	0	0	0	0	0	0	87099.3	30682.6
5690.86	A_P20	2	2011	0	2	0	0	0	0	0	0	0	0	0	0	0	0	0	0	0	0	0	0	0	0	0	0	0	1	0	0	0	1	0	0	0	0	0	0	0	0	0	0	0	0	0	0	87099.3	30682.6
5690.86	A_P20	1	2012	0	4	0	1	0	0	0	0	0	0	0	0	0	0	0	0	0	0	0	0	0	0	0	0	0	0	0	0	0	0	0	0	0	0	0	0	0	0	0	0	0	0	0	0	0	0
5690.86	A_P20	2	2012	0	3	0	1	0	0	0	0	0	0	0	0	0	0	0	0	0	0	0	0	0	0	0	0	0	0	0	0	0	0	0	0	0	0	0	0	0	0	0	0	0	0	0	0	0	0
9287.44	A_R01	1	2009	0	4	0	3	0	1	0	0	0	0	0	0	0	0	0	0	0	0	0	0	0	0	0	0	0	0	0	0	0	0	0	0	0	0	0	0	0	0	0	0	0	0	27992.4	0	24970.5	0
9287.44	A_R01	2	2009	0	4	0	0	0	1	0	0	0	0	0	0	0	0	0	0	0	0	0	0	0	0	0	0	0	0	0	0	0	0	0	0	0	0	0	0	0	0	0	0	0	0	27992.4	0	24970.5	0
9287.44	A_R01	1	2010	0	3	0	1	0	0	0	0	0	0	0	0	0	0	0	0	0	0	0	1	0	0	0	0	0	0	0	0	0	0	0	0	0	0	0	0	0	0	0	0	0	0	27917.6	0	0	0
9287.44	A_R01	2	2010	0	3	0	2	0	0	0	0	0	0	0	0	0	0	0	0	0	0	0	1	0	0	0	0	0	0	0	0	0	0	0	0	0	0	0	0	0	0	0	0	0	0	27917.6	0	0	0
9287.44	A_R01	1	2011	0	4	0	1	0	1	0	0	0	0	0	0	0	0	0	0	0	0	0	0	0	0	0	0	0	0	0	0	0	0	0	0	0	0	0	0	0	0	0	0	0	0	21037.4	0	24374.3	0
9287.44	A_R01	2	2011	0	3	0	0	0	1	0	0	0	0	0	0	0	0	0	0	0	0	0	0	0	0	0	0	0	0	0	0	0	0	0	0	0	0	0	0	0	0	0	0	0	0	21037.4	0	24374.3	0
9287.44	A_R01	1	2012	0	3	0	1	0	0	0	0	0	0	0	0	0	0	0	0	0	0	0	0	0	1	0	0	0	0	0	0	0	0	0	0	0	0	0	0	0	0	0	0	0	0	10830.7	0	0	0
9287.44	A_R01	2	2012	0	3	0	1	0	0	0	0	0	0	0	0	0	0	0	0	0	0	0	0	0	0	0	0	0	0	0	0	0	0	0	0	0	0	0	0	0	0	0	0	0	0	10830.7	0	0	0
4661.51	A_R02	1	2009	0	4	0	1	0	0	0	0	0	0	0	0	0	0	0	0	0	0	0	0	0	0	0	0	0	0	0	0	0	0	0	0	0	0	0	0	0	0	0	0	0	0	0	12825.6	24566.3	0
4661.51	A_R02	2	2009	0	4	0	0	0	0	0	0	0	0	0	0	0	0	0	0	0	0	0	0	0	0	0	0	0	1	0	0	0	0	0	0	0	0	0	0	0	0	0	0	0	0	0	12825.6	24566.3	0
4661.51	A_R02	1	2010	0	3	0	1	0	0	0	0	0	0	0	0	0	0	0	0	0	0	0	0	0	0	0	0	0	0	0	0	0	0	0	0	0	0	0	0	0	0	0	0	0	0	0	48591.8	0	0
4661.51	A_R02	2	2010	0	3	0	3	0	2	0	0	0	0	0	0	0	0	0	0	0	0	0	0	0	0	0	0	0	0	0	0	0	0	0	0	0	0	0	0	0	0	0	0	0	0	0	48591.8	0	0
4661.51	A_R02	1	2011	0	4	0	0	0	0	0	0	0	0	0	0	0	0	0	0	0	0	0	0	0	0	0	0	0	0	0	0	0	0	0	0	0	0	0	0	0	0	0	0	0	0	0	24566.3	0	0
4661.51	A_R02	2	2011	0	3	0	0	0	0	0	0	0	0	0	0	0	0	0	0	0	0	0	0	0	0	0	0	0	0	0	0	0	0	0	0	0	0	0	0	0	0	0	0	0	0	0	24566.3	0	0
4661.51	A_R02	1	2012	0	5	0	0	0	0	0	0	0	0	0	0	0	0	0	0	0	0	0	2	0	0	0	0	0	0	0	0	0	0	0	0	0	0	0	0	0	0	0	0	0	0	0	1502.4	24025.5	0
4661.51	A_R02	2	2012	0	6	0	0	0	0	0	1	0	0	0	0	0	0	0	0	0	0	0	0	0	0	0	0	0	0	0	0	0	0	0	0	0	0	0	0	0	0	0	0	0	0	0	1502.4	24025.5	0
71006.6	A_R03	1	2009	0	1	0	0	0	5	0	0	0	0	0	0	0	0	0	0	0	0	0	0	0	0	0	0	0	0	0	0	0	0	0	0	0	0	0	0	0	0	0	0	0	63776	0	0	824.909	0
71006.6	A_R03	2	2009	0	2	0	0	0	2	0	0	0	0	0	0	0	0	0	0	0	0	0	0	0	0	0	0	0	0	0	0	0	0	0	0	0	0	0	0	0	0	0	0	0	63776	0	0	824.909	0
71006.6	A_R03	1	2010	0	2	0	0	0	2	0	0	0	0	0	0	1	1	0	0	0	0	0	0	0	0	1	0	0	0	0	0	0	0	2	0	0	1	0	0	0	7	0	0	0	63776	0	0	0	0
71006.6	A_R03	2	2010	0	2	0	0	0	2	0	0	0	0	0	0	2	0	0	0	0	0	0	0	0	0	0	1	0	0	0	0	0	0	2	0	0	1	0	0	0	0	0	0	1	63776	0	0	0	0
71006.6	A_R03	1	2011	0	2	0	0	0	3	0	0	0	0	0	0	0	0	0	0	0	0	0	0	0	0	0	0	0	0	0	0	0	1	1	0	0	0	0	0	0	0	0	0	0	63776	0	0	0	0
71006.6	A_R03	2	2011	0	3	0	0	0	2	0	0	0	0	0	0	0	0	0	0	0	0	0	0	0	0	0	1	0	0	0	0	0	2	0	0	0	0	0	0	0	0	0	0	0	63776	0	0	0	0
71006.6	A_R03	1	2012	0	2	0	0	0	0	0	0	0	0	0	0	0	0	0	0	0	0	0	0	0	0	0	0	0	0	0	0	0	0	0	0	0	0	0	0	0	0	0	0	0	63776	0	343.62	824.91	0
71006.6	A_R03	2	2012	0	2	0	0	0	0	0	0	0	0	0	0	0	0	0	0	0	0	1	1	0	0	0	0	0	0	0	0	0	0	1	0	0	0	0	0	0	1	0	0	0	63776	0	343.62	824.91	0
116852	A_R04	1	2009	0	0	0	0	0	0	0	0	0	0	0	0	1	2	0	0	0	0	0	0	0	0	0	0	0	0	0	0	0	0	0	0	0	1	0	0	0	0	0	0	0	0	3512.59	0	4558.14	0
116852	A_R04	2	2009	0	0	0	0	0	0	1	0	0	1	0	0	0	0	0	0	0	0	2	0	0	0	0	0	0	0	0	0	0	0	0	0	0	0	0	0	0	0	0	0	0	0	3512.59	0	4558.14	0
116852	A_R04	1	2010	0	2	0	1	0	0	0	0	0	0	0	0	2	0	0	0	0	0	3	0	1	0	1	0	0	1	0	0	0	0	0	0	0	1	0	0	0	2	0	1	0	0	9083.19	0	0	56722.8
116852	A_R04	2	2010	0	1	0	0	0	1	2	0	0	0	0	0	1	0	2	0	0	0	2	0	0	2	3	1	0	0	0	0	0	0	1	0	0	0	0	1	0	2	0	0	0	0	9083.19	0	0	56722.8
116852	A_R04	1	2011	0	1	0	2	0	0	0	0	1	0	0	0	1	0	0	0	0	0	1	0	0	1	0	1	0	0	0	0	0	0	3	0	0	0	0	0	0	2	0	0	0	0	3512.59	0	0	0
116852	A_R04	2	2011	2	4	0	0	0	0	0	0	0	0	0	0	1	2	0	0	0	0	1	0	0	2	0	0	1	0	0	0	0	0	0	0	0	0	1	0	0	0	0	0	0	0	3512.59	0	0	0
116852	A_R04	1	2012	0	1	0	0	0	0	0	0	0	0	0	0	1	0	0	0	0	0	0	0	0	3	0	0	0	0	0	0	0	0	1	0	0	1	0	0	0	0	0	1	0	0	0	0	43312.5	686.548
116852	A_R04	2	2012	0	2	0	0	0	0	0	0	0	0	0	0	1	0	0	0	0	0	2	0	0	1	0	0	0	0	0	0	0	1	1	0	0	1	0	0	0	2	1	0	0	0	0	0	43312.5	686.548
99051.3	A_R05	1	2009	0	2	0	0	0	0	0	0	0	0	0	0	1	0	0	0	0	0	0	0	0	0	0	0	0	0	0	0	0	0	0	0	0	3	0	0	0	0	0	0	0	0	801.862	0	1526.87	0
99051.3	A_R05	2	2009	0	2	0	1	0	0	0	0	0	0	0	0	0	0	0	0	0	0	2	0	0	0	0	0	0	0	0	0	0	0	0	0	0	2	0	0	0	0	0	0	0	0	801.862	0	1526.87	0
99051.3	A_R05	1	2010	0	1	0	0	0	0	0	0	0	0	0	0	2	0	0	0	0	0	1	0	0	1	0	0	0	0	0	0	0	0	2	0	0	2	0	0	0	0	0	0	0	0	9228.9	0	62971.7	15526.6
99051.3	A_R05	2	2010	0	3	0	0	0	0	0	0	1	0	0	0	0	0	0	0	0	0	0	0	0	2	3	0	0	0	0	0	0	0	2	0	0	0	0	0	0	0	0	0	0	0	9228.9	0	62971.7	15526.6
99051.3	A_R05	1	2011	0	3	0	1	0	0	0	0	0	0	0	0	2	0	0	0	0	0	0	0	0	0	0	0	0	0	0	0	0	0	0	0	0	2	0	0	0	0	0	0	0	0	801.862	0	0	0
99051.3	A_R05	2	2011	0	4	0	0	0	0	0	0	0	0	0	0	0	0	0	0	0	0	0	1	0	1	0	0	0	0	0	0	0	0	2	0	0	0	0	0	0	0	0	0	0	0	801.862	0	0	0
99051.3	A_R05	1	2012	0	1	0	0	0	1	0	1	0	0	0	0	0	1	0	0	0	0	0	0	0	0	0	0	0	0	0	0	1	0	0	0	0	1	0	0	0	0	0	0	0	0	801.862	0	0	15526.6
99051.3	A_R05	2	2012	0	4	0	0	0	0	1	0	0	0	0	0	1	0	0	0	0	0	1	0	0	0	0	2	0	0	0	0	0	0	1	0	0	2	0	0	0	0	0	0	0	0	801.862	0	0	15526.6
82962.8	A_R06	1	2009	0	1	0	0	0	0	0	0	0	0	0	0	0	1	0	0	0	0	0	0	0	0	0	0	0	0	0	0	0	0	0	0	0	2	0	0	0	0	0	0	0	0	0	0	22867.9	697.353
82962.8	A_R06	2	2009	0	3	0	1	0	1	0	0	0	0	0	0	0	0	0	0	0	0	0	0	0	0	0	0	0	0	0	0	0	0	0	0	0	0	0	0	0	0	0	0	0	0	0	0	22867.9	697.353
82962.8	A_R06	1	2010	0	2	0	0	0	0	0	0	0	0	0	0	1	0	0	0	0	0	2	0	0	0	0	0	0	0	0	0	0	0	0	0	0	1	0	0	0	0	0	0	0	0	0	0	7718.45	0
82962.8	A_R06	2	2010	0	3	0	0	0	1	0	0	0	0	0	0	1	2	0	0	0	0	3	0	0	0	1	0	0	0	0	0	0	0	0	0	0	1	0	0	0	0	0	0	0	0	0	0	7718.45	0
82962.8	A_R06	1	2011	0	2	0	0	0	0	1	0	0	0	0	0	2	2	0	1	0	0	1	0	0	1	0	0	0	0	0	0	0	1	0	0	0	1	0	0	0	0	0	0	0	0	0	0	26532.4	697.354
82962.8	A_R06	2	2011	0	4	0	0	0	0	0	0	2	0	0	0	1	1	0	0	0	0	1	0	0	0	0	2	0	0	0	0	0	2	2	0	0	2	0	0	0	0	0	0	0	0	0	0	26532.4	697.354
82962.8	A_R06	1	2012	0	1	0	0	0	1	0	0	0	0	0	0	0	0	0	0	0	0	0	1	0	1	0	0	0	0	0	0	0	0	1	0	0	1	0	0	0	0	0	1	0	0	0	0	0	4219.42
82962.8	A_R06	2	2012	1	5	0	1	0	0	0	0	0	0	0	0	1	1	1	0	0	0	1	0	0	0	0	0	0	0	0	0	0	2	1	0	0	2	0	0	0	1	0	0	0	0	0	0	0	4219.42
23847.3	A_R07	1	2009	0	1	0	2	0	1	0	0	0	0	0	0	0	0	0	0	0	0	0	0	0	0	0	0	0	0	0	0	0	0	0	0	0	0	0	0	0	0	0	0	0	22428.5	0	0	0	0
23847.3	A_R07	2	2009	0	0	0	0	0	0	0	0	0	0	0	0	0	0	0	0	0	0	2	0	0	0	0	0	0	3	0	0	0	0	0	0	0	0	0	0	0	0	0	0	0	22428.5	0	0	0	0
23847.3	A_R07	1	2010	0	2	1	1	0	0	0	0	0	0	0	0	0	0	0	0	0	0	0	1	0	0	0	0	0	0	0	0	0	0	1	0	0	0	0	0	0	0	0	0	0	0	22428.5	49294.5	0	28536.9
23847.3	A_R07	2	2010	0	3	0	0	0	2	0	0	0	0	0	0	1	1	0	0	0	0	0	1	0	0	0	3	0	0	0	0	0	0	0	0	0	0	0	0	0	0	0	0	0	0	22428.5	49294.5	0	28536.9
23847.3	A_R07	1	2011	0	3	0	0	0	0	0	0	0	0	0	0	0	0	0	0	0	0	0	0	0	0	0	0	0	0	0	0	0	1	0	0	0	0	0	0	0	0	0	0	0	22428.5	0	0	6694.49	0
23847.3	A_R07	2	2011	0	7	0	0	0	1	0	0	0	0	0	0	0	0	0	0	0	0	0	0	0	0	0	0	0	0	0	0	0	0	0	0	0	0	0	0	0	0	0	0	0	22428.5	0	0	6694.49	0
23847.3	A_R07	1	2012	0	3	0	0	0	1	0	0	0	0	0	0	0	0	0	0	0	0	0	0	0	0	0	0	0	0	0	0	0	0	0	0	0	1	0	0	0	0	0	0	0	0	0	0	10056.4	55589.9
23847.3	A_R07	2	2012	0	5	0	2	0	0	0	0	0	0	0	0	0	0	0	0	0	0	0	1	0	0	0	0	0	1	0	0	0	0	1	0	0	0	0	0	0	0	0	0	0	0	0	0	10056.4	55589.9
0	A_R08	1	2009	0	3	0	1	0	1	0	0	0	0	0	0	0	0	0	1	0	0	0	0	0	0	0	0	0	0	0	0	0	0	0	0	0	0	0	0	0	0	0	0	0	0	20316.5	0	0	3064.86
0	A_R08	2	2009	0	4	0	1	0	0	0	0	0	0	0	0	0	0	0	0	0	0	0	0	0	0	0	0	0	0	0	0	0	0	0	0	0	0	0	0	0	0	0	0	0	0	20316.5	0	0	3064.86
0	A_R08	1	2010	0	3	0	2	0	2	0	0	0	0	0	0	0	0	0	0	0	0	0	1	0	0	0	0	1	0	0	0	0	0	0	0	0	0	0	0	0	0	0	0	0	0	20316.5	0	0	28857.5
0	A_R08	2	2010	0	3	0	4	0	0	0	0	0	0	2	0	0	0	0	0	0	0	0	0	0	0	0	0	11	0	0	0	0	0	0	0	0	0	0	0	0	0	3	0	0	0	20316.5	0	0	28857.5
0	A_R08	1	2011	0	2	0	0	0	0	0	0	0	0	0	0	0	0	0	0	0	0	0	0	0	3	0	0	20	0	0	0	0	2	0	0	0	0	0	0	0	0	1	0	0	0	20316.5	0	28553.7	6173.8
0	A_R08	2	2011	0	0	0	2	0	0	0	0	0	0	0	0	0	0	0	0	0	0	0	0	0	0	0	0	45	0	0	0	0	1	0	0	0	0	0	1	0	2	0	0	0	0	20316.5	0	28553.7	6173.8
0	A_R08	1	2012	0	1	0	3	0	1	0	0	0	0	0	0	0	0	0	0	0	0	0	0	0	0	0	0	13	0	0	0	0	2	0	0	0	0	0	0	0	0	2	0	0	0	20316.5	0	0	28857.5
0	A_R08	2	2012	0	4	0	0	0	0	0	0	0	0	1	0	0	0	0	0	0	0	0	0	0	0	0	0	10	0	0	1	0	0	0	0	0	0	0	0	0	0	1	0	0	0	20316.5	0	0	28857.5
77352.6	A_R09	1	2009	0	2	0	1	0	0	0	0	0	0	1	0	0	0	0	0	0	0	0	0	0	0	0	0	0	2	0	0	0	0	0	0	0	0	0	0	0	0	0	0	0	0	0	0	0	70212.4
77352.6	A_R09	2	2009	0	3	0	0	0	0	0	0	0	0	0	0	0	0	0	0	0	1	0	0	0	0	0	0	0	0	0	0	0	0	0	0	0	2	0	0	0	0	0	0	0	0	0	0	0	70212.4
77352.6	A_R09	1	2010	0	1	0	0	0	0	2	1	0	0	0	0	0	0	0	0	1	0	0	1	0	0	0	0	0	0	0	0	0	0	0	0	0	0	0	0	0	0	0	0	1	0	0	0	0	37842.5
77352.6	A_R09	2	2010	0	2	3	5	0	0	0	0	1	0	0	0	0	0	0	0	0	1	1	0	0	0	0	0	0	0	0	0	0	1	2	0	0	0	0	0	0	0	0	0	0	0	0	0	0	37842.5
77352.6	A_R09	1	2011	0	4	1	1	0	0	0	0	1	0	0	0	2	0	0	0	0	0	0	0	0	0	0	0	0	0	0	0	0	0	0	0	0	0	0	0	0	0	0	0	0	0	0	0	0	32369.9
77352.6	A_R09	2	2011	0	4	0	0	0	0	0	0	1	0	0	0	0	0	0	0	0	0	0	0	0	0	0	0	0	0	0	0	0	0	0	0	0	0	0	0	0	0	0	0	0	0	0	0	0	32369.9
77352.6	A_R09	1	2012	0	2	0	0	0	0	0	0	0	0	0	0	0	0	0	0	0	0	0	1	0	0	0	0	0	0	0	0	1	0	0	0	0	0	0	0	0	0	0	0	0	0	0	0	0	48275.1
77352.6	A_R09	2	2012	0	4	0	0	0	0	0	0	0	0	0	0	0	1	0	0	0	0	1	0	0	1	0	0	0	1	0	0	0	0	1	0	0	0	0	0	0	0	0	0	0	0	0	0	0	48275.1
119624	A_R10	1	2009	0	0	0	0	0	0	0	0	0	0	0	0	0	0	0	1	0	0	0	0	0	0	0	0	0	0	0	2	0	0	0	0	0	3	0	0	0	1	0	0	0	0	9169.54	26857	45292.7	0
119624	A_R10	2	2009	0	0	0	0	0	1	0	0	0	0	0	0	0	0	0	0	1	1	1	0	0	0	0	0	0	0	0	0	0	0	0	0	0	2	0	0	0	0	0	0	0	0	9169.54	26857	45292.7	0
119624	A_R10	1	2010	0	2	0	0	0	0	2	0	0	0	0	0	2	0	0	0	0	0	0	0	0	1	0	0	0	0	0	0	0	0	0	0	0	3	0	0	0	1	0	0	0	0	9128.37	10358.6	0	0
119624	A_R10	2	2010	0	0	0	0	0	0	0	0	1	0	0	0	2	0	0	0	0	0	2	0	0	1	1	4	0	0	0	0	0	1	3	0	0	1	0	0	0	3	0	1	3	0	9128.37	10358.6	0	0
119624	A_R10	1	2011	0	1	0	0	0	0	1	0	0	0	0	0	3	2	0	0	0	0	0	0	0	1	0	0	0	2	0	0	0	0	1	0	0	3	1	0	0	0	0	1	0	0	9169.54	0	7260.8	0
119624	A_R10	2	2011	0	0	0	0	0	0	1	0	0	0	0	0	2	0	0	0	0	0	1	3	0	2	1	0	0	0	0	0	0	0	0	0	0	1	0	0	0	0	0	0	2	0	9169.54	0	7260.8	0
119624	A_R10	1	2012	0	0	0	0	0	0	0	0	0	0	0	0	0	0	0	0	0	1	0	0	0	0	1	2	0	0	0	0	0	0	2	0	0	2	0	0	0	0	1	1	0	0	9169.54	16539.6	1523.28	0
119624	A_R10	2	2012	0	2	0	0	0	0	0	0	1	0	0	0	2	0	0	0	0	1	0	0	0	1	0	0	0	0	0	0	0	0	2	0	0	1	0	0	0	1	0	0	0	0	9169.54	16539.6	1523.28	0
54073.5	A_R11	1	2009	0	5	0	0	0	0	0	0	0	0	0	0	0	0	0	0	0	0	0	0	0	0	0	0	0	0	0	0	0	0	0	0	0	0	0	0	0	0	0	0	0	0	0	0	0	0
54073.5	A_R11	2	2009	0	3	0	1	0	0	0	0	0	0	0	0	0	0	0	0	0	0	0	0	0	0	0	0	0	0	0	0	0	0	0	0	0	0	0	0	0	0	0	0	0	0	0	0	0	0
54073.5	A_R11	1	2010	0	3	0	0	0	0	0	0	0	0	0	0	0	0	0	0	0	0	2	0	0	0	0	0	0	0	0	0	0	0	1	0	0	0	0	0	0	2	0	0	0	0	0	0	0	23115
54073.5	A_R11	2	2010	0	2	0	0	0	0	0	0	0	0	0	0	1	0	0	0	0	0	0	2	0	1	0	0	0	0	0	0	0	0	0	0	0	0	0	0	0	0	0	0	0	0	0	0	0	23115
54073.5	A_R11	1	2011	0	3	0	1	0	1	0	0	0	0	0	0	0	0	0	0	0	0	0	0	0	1	0	0	0	0	0	0	0	0	0	0	0	0	0	0	0	0	0	0	0	0	0	0	45814.4	0
54073.5	A_R11	2	2011	0	1	0	0	0	0	0	0	0	0	0	0	0	0	0	0	0	1	0	1	0	0	0	0	4	0	0	0	0	0	0	0	0	0	0	0	0	0	0	0	0	0	0	0	45814.4	0
54073.5	A_R11	1	2012	0	3	0	0	0	0	0	0	0	0	0	0	1	0	0	0	0	0	0	0	0	0	0	0	0	0	0	0	0	0	1	0	0	0	0	0	0	0	0	0	0	0	0	0	0	23115
54073.5	A_R11	2	2012	0	2	0	0	0	0	0	0	0	0	0	0	0	0	0	0	0	0	0	0	0	0	0	0	0	0	0	0	0	0	1	0	0	0	0	0	0	0	0	0	0	0	0	0	0	23115
45696	A_R12	1	2009	0	3	0	0	0	0	0	0	0	0	0	0	0	0	0	0	0	0	0	0	0	0	0	0	0	1	0	0	0	0	0	0	0	1	0	0	0	0	0	0	0	0	0	0	0	104992
45696	A_R12	2	2009	0	3	0	0	0	0	0	0	0	0	0	0	0	0	0	0	0	0	1	0	0	0	0	0	0	0	0	0	0	0	0	0	0	0	0	0	0	0	0	0	0	0	0	0	0	104992
45696	A_R12	1	2010	0	1	0	0	0	0	1	0	0	0	0	0	0	0	0	0	0	0	0	0	0	0	0	0	0	0	0	0	0	0	0	0	0	0	0	0	0	0	0	0	0	0	0	0	0	54098.1
45696	A_R12	2	2010	0	2	0	3	0	0	0	0	0	0	0	0	1	0	0	0	0	0	0	1	0	0	2	0	0	0	0	0	0	0	0	0	0	0	0	0	0	0	0	0	0	0	0	0	0	54098.1
45696	A_R12	1	2011	0	1	0	0	0	0	1	0	0	0	0	0	1	0	0	0	0	0	0	0	0	2	0	0	14	0	0	0	0	0	2	0	0	2	0	0	0	0	1	0	0	0	8911.63	0	8533.82	104992
45696	A_R12	2	2011	0	2	0	0	0	0	0	0	0	0	0	0	0	0	0	0	0	0	0	0	0	1	0	0	10	0	0	0	0	0	0	0	0	0	0	0	0	1	0	0	0	0	8911.63	0	8533.82	104992
45696	A_R12	1	2012	0	2	0	0	0	0	0	0	0	0	0	0	1	0	0	0	0	0	0	0	0	0	0	0	6	0	0	0	3	0	2	0	1	0	0	0	0	0	0	0	0	0	8911.63	0	0	54098.1
45696	A_R12	2	2012	0	1	0	0	0	0	1	0	0	0	0	0	0	0	0	0	0	0	0	3	0	0	0	0	6	0	0	0	0	0	0	0	0	0	0	1	0	0	0	0	0	0	8911.63	0	0	54098.1
89401.7	A_R13	1	2009	0	1	0	0	0	2	0	0	0	0	1	0	0	0	0	0	0	0	0	0	0	0	0	0	0	0	0	0	0	0	0	0	0	1	0	0	0	0	0	0	0	13749.5	0	0	43720.8	0
89401.7	A_R13	2	2009	0	1	0	0	0	0	0	0	0	0	0	0	0	0	0	0	0	0	1	0	0	0	0	0	0	0	0	0	0	0	0	0	0	0	0	0	0	0	0	0	0	13749.5	0	0	43720.8	0
89401.7	A_R13	1	2010	0	1	0	0	0	0	0	0	0	0	0	0	1	1	0	0	0	0	1	0	0	0	0	0	6	0	0	0	0	0	1	0	0	0	0	0	0	0	0	0	0	0	13749.5	0	7541.9	6876.64
89401.7	A_R13	2	2010	0	3	0	0	0	1	0	0	0	0	0	0	0	0	0	0	0	0	0	0	0	0	0	0	1	0	0	0	0	0	0	0	0	1	0	0	0	0	0	0	0	0	13749.5	0	7541.9	6876.64
89401.7	A_R13	1	2011	0	3	0	0	0	0	0	0	0	0	0	0	0	0	0	0	0	0	0	0	0	2	0	0	0	0	0	0	1	1	1	0	0	3	0	1	0	0	0	0	0	0	0	0	88417.8	0
89401.7	A_R13	2	2011	0	1	0	0	0	0	0	0	0	0	0	0	0	0	0	0	0	3	0	0	0	1	0	0	0	0	0	0	0	1	0	0	0	0	0	0	0	0	0	0	0	0	0	0	88417.8	0
89401.7	A_R13	1	2012	0	1	0	0	0	0	0	0	0	0	0	0	0	0	0	0	0	0	0	1	0	0	0	0	0	0	0	0	0	2	0	0	0	0	0	0	0	0	0	0	0	0	0	0	0	0
89401.7	A_R13	2	2012	0	1	0	0	0	0	0	0	0	0	0	0	0	0	0	0	0	0	0	0	0	1	0	0	30	0	0	0	0	0	0	0	0	0	0	0	0	0	0	0	0	0	0	0	0	0
2382.24	A_R14	1	2009	0	4	0	0	0	0	0	0	0	0	0	0	0	0	0	0	0	0	0	0	0	0	0	0	0	0	0	0	0	0	0	0	0	0	0	0	0	0	0	0	0	0	0	0	0	53773
2382.24	A_R14	2	2009	0	4	0	1	0	1	0	1	0	0	0	0	0	0	0	0	0	0	0	0	0	0	0	0	0	0	0	0	0	0	0	0	0	0	0	0	0	0	0	0	0	0	0	0	0	53773
2382.24	A_R14	1	2010	0	1	0	3	0	0	0	0	0	0	0	0	0	0	0	0	0	0	0	0	0	0	0	0	0	0	0	0	0	0	0	0	0	0	0	0	0	0	0	0	0	0	0	0	23959.3	0
2382.24	A_R14	2	2010	0	4	0	4	0	0	0	0	0	0	0	0	0	0	0	0	0	0	0	2	0	0	0	0	0	0	0	0	0	0	0	0	0	0	0	0	0	0	0	0	0	0	0	0	23959.3	0
2382.24	A_R14	1	2011	0	4	0	0	0	0	0	0	0	0	0	0	0	0	0	0	0	0	0	0	0	0	0	0	0	0	0	0	0	0	0	0	0	0	0	0	0	0	0	0	0	0	11875	0	25655.8	41898
2382.24	A_R14	2	2011	0	4	0	0	0	0	0	0	0	0	0	0	0	0	0	0	0	0	0	0	0	0	0	0	0	0	0	0	0	0	0	0	0	0	0	0	0	2	0	0	0	0	11875	0	25655.8	41898
2382.24	A_R14	1	2012	0	5	0	1	0	0	0	0	0	0	0	0	0	0	0	0	0	0	0	0	0	0	0	0	0	0	0	0	0	0	0	0	0	0	0	0	0	0	0	0	0	0	0	0	0	0
2382.24	A_R14	2	2012	0	0	0	2	0	0	0	0	1	0	1	0	0	0	0	0	0	0	0	0	0	0	0	0	0	0	0	0	0	0	0	0	0	0	0	0	0	0	0	0	0	0	0	0	0	0
22797.6	A_R15	1	2009	0	2	0	0	0	2	0	0	0	0	0	0	0	0	0	0	0	0	0	0	0	0	0	0	0	0	0	0	0	0	0	0	0	0	0	0	0	0	0	0	0	0	0	0	65776.5	0
22797.6	A_R15	2	2009	0	3	0	1	0	0	0	0	0	0	0	0	0	0	0	0	0	0	0	0	0	0	0	0	0	0	0	0	0	0	0	0	0	0	0	0	0	0	0	0	0	0	0	0	65776.5	0
22797.6	A_R15	1	2010	0	2	0	2	0	0	0	0	0	0	0	0	0	0	0	0	0	0	0	0	0	0	0	0	0	0	0	0	0	0	0	0	0	0	0	0	0	2	0	0	0	0	0	0	0	0
22797.6	A_R15	2	2010	0	0	0	0	0	0	1	0	0	0	0	0	0	0	0	0	0	0	0	0	0	0	0	0	0	0	0	0	2	0	0	0	0	0	0	0	0	0	0	0	0	0	0	0	0	0
22797.6	A_R15	1	2011	0	3	0	0	0	2	0	0	0	0	0	0	0	0	0	0	0	0	0	2	0	1	0	0	0	0	0	0	0	0	0	0	0	0	0	0	0	0	0	0	0	0	0	0	0	0
22797.6	A_R15	2	2011	0	5	0	1	0	0	0	0	2	0	0	0	0	0	0	0	0	0	0	1	0	0	0	0	3	0	0	0	0	0	0	0	0	0	0	0	0	0	0	0	0	0	0	0	0	0
22797.6	A_R15	1	2012	0	3	0	0	0	1	0	0	0	0	0	0	0	0	0	0	0	0	0	1	0	0	0	0	0	0	0	0	0	0	0	0	0	0	0	0	0	0	0	0	0	0	0	43847.6	0	21928.9
22797.6	A_R15	2	2012	0	1	0	0	0	0	0	0	0	0	0	0	0	0	0	0	0	0	0	0	0	0	0	0	0	0	0	0	0	0	0	0	0	0	0	0	0	0	0	0	0	0	0	43847.6	0	21928.9
0	A_R16	1	2009	0	4	0	0	0	2	0	0	0	0	0	0	0	0	0	1	0	0	0	0	0	0	0	0	0	0	0	0	0	0	0	0	0	0	0	0	0	0	0	0	0	0	0	0	2953.84	0
0	A_R16	2	2009	0	4	0	0	0	2	0	0	0	0	0	0	0	0	0	0	0	0	0	0	0	0	0	0	0	0	0	0	0	0	0	0	0	0	0	0	0	0	0	0	0	0	0	0	2953.84	0
0	A_R16	1	2010	0	1	0	1	0	0	0	0	0	0	0	0	0	0	0	0	0	0	0	0	0	0	0	0	0	0	0	0	0	0	0	0	0	0	0	0	0	0	0	0	0	0	0	0	69836.3	0
0	A_R16	2	2010	0	3	0	0	0	0	0	0	0	0	0	0	0	0	0	0	0	0	0	0	0	0	0	0	0	0	0	0	2	1	2	0	0	0	0	0	0	0	0	0	0	0	0	0	69836.3	0
0	A_R16	1	2011	0	4	0	0	0	1	0	0	0	0	0	0	0	0	0	0	0	0	0	0	0	0	0	0	1	0	0	0	0	0	0	0	0	0	0	0	0	0	0	0	0	0	0	0	0	57231.5
0	A_R16	2	2011	0	2	0	1	0	1	0	0	0	0	0	0	0	0	0	0	0	0	0	15	0	0	0	0	0	0	0	0	0	0	0	0	0	0	0	0	0	0	0	0	0	0	0	0	0	57231.5
0	A_R16	1	2012	0	3	0	3	0	0	0	0	0	0	0	0	0	0	0	0	0	0	0	0	0	0	0	0	0	0	0	1	0	0	0	0	0	0	0	0	0	0	0	0	0	0	0	0	0	0
0	A_R16	2	2012	0	2	0	1	0	2	0	0	0	0	0	0	0	0	0	0	0	0	0	5	0	0	0	0	2	0	0	0	0	0	0	0	0	0	0	0	0	0	0	0	0	0	0	0	0	0
0	A_R17	1	2009	0	5	0	4	0	0	0	0	0	0	0	0	0	0	0	0	0	0	0	0	0	0	0	0	0	0	0	0	0	0	0	0	0	0	0	0	0	0	0	0	0	28907.9	9078.55	0	14249.4	0
0	A_R17	2	2009	0	3	0	0	0	2	0	0	0	0	0	0	0	0	0	0	0	0	3	0	0	0	0	0	0	0	0	0	0	0	0	0	0	0	0	0	0	0	0	0	0	28907.9	9078.55	0	14249.4	0
0	A_R17	1	2010	0	0	0	0	0	1	0	0	0	0	0	0	0	0	0	0	0	0	0	4	0	0	0	0	0	0	0	0	0	0	0	0	0	0	0	0	0	0	0	0	0	28907.9	9078.55	0	38829.3	0
0	A_R17	2	2010	0	2	0	3	0	0	0	0	0	0	0	0	0	0	0	0	0	0	0	0	0	0	0	0	0	0	0	0	0	0	0	0	0	0	0	0	0	0	0	0	0	28907.9	9078.55	0	38829.3	0
0	A_R17	1	2011	0	4	0	1	0	4	0	0	0	0	0	0	0	0	0	0	0	0	0	0	0	0	0	0	0	0	0	0	0	0	0	0	0	0	0	0	0	0	0	0	0	28907.9	5674.92	0	9589.15	0
0	A_R17	2	2011	0	4	0	0	0	0	0	0	0	0	0	0	0	0	0	0	0	0	0	0	0	0	0	0	0	1	1	0	1	0	0	0	0	0	0	0	0	0	0	0	0	28907.9	5674.92	0	9589.15	0
0	A_R17	1	2012	0	5	0	0	0	3	0	0	0	0	0	0	0	0	0	1	0	0	0	0	0	0	0	0	0	0	1	0	0	0	0	0	0	0	0	0	0	0	0	0	0	28907.9	5674.92	0	0	0
0	A_R17	2	2012	0	4	0	3	0	2	0	0	0	0	0	0	0	0	0	0	0	0	0	0	0	0	0	0	0	0	0	0	0	0	0	0	0	0	0	0	0	0	0	0	0	28907.9	5674.92	0	0	0
0	A_R18	1	2009	0	4	0	0	0	1	0	0	0	0	0	0	0	0	0	0	0	0	0	0	0	0	0	0	0	0	0	0	0	0	0	0	0	0	0	0	0	0	0	0	0	9692.26	0	0	69537	0
0	A_R18	2	2009	0	6	0	0	0	0	0	0	0	0	0	0	0	0	0	0	0	0	0	0	0	0	0	0	0	2	0	0	0	0	0	0	0	0	0	0	0	0	0	0	0	9692.26	0	0	69537	0
0	A_R18	1	2010	0	2	0	0	0	0	0	1	0	0	0	0	0	0	0	0	0	0	0	4	0	0	0	0	0	0	0	0	0	0	0	0	0	0	0	0	0	0	0	0	0	2055.28	21804.4	0	0	0
0	A_R18	2	2010	0	2	0	0	0	0	0	0	0	0	0	0	0	0	0	0	0	0	0	0	0	0	0	0	0	0	0	0	0	0	2	0	0	0	0	0	0	1	0	0	0	2055.28	21804.4	0	0	0
0	A_R18	1	2011	0	4	0	0	0	1	0	1	0	0	0	0	0	0	0	0	0	0	0	0	0	0	0	0	0	0	0	0	0	0	0	0	0	0	0	0	0	0	0	0	0	9426.54	0	0	101372	0
0	A_R18	2	2011	0	5	0	0	0	0	0	0	0	0	0	0	0	0	0	0	0	0	0	0	0	0	0	0	0	0	0	0	0	1	0	0	0	0	0	0	0	0	0	0	0	9426.54	0	0	101372	0
0	A_R18	1	2012	0	3	0	0	0	0	0	1	0	0	0	0	0	0	0	0	0	0	0	0	0	0	0	0	0	0	0	0	0	0	0	0	0	0	0	0	0	0	0	0	0	9426.54	0	0	0	0
0	A_R18	2	2012	0	1	0	0	0	0	0	0	0	0	0	0	0	0	0	0	0	0	0	0	0	0	0	0	0	0	0	0	0	0	0	0	0	0	0	0	0	0	0	0	0	9426.54	0	0	0	0
0	A_R19	1	2009	0	4	0	0	0	0	0	0	0	0	0	0	0	1	0	0	0	0	0	0	0	0	0	0	0	0	0	0	0	0	0	0	0	0	0	0	0	0	0	0	0	0	0	17599.8	74034.8	0
0	A_R19	2	2009	0	6	0	0	0	0	0	0	0	0	0	0	0	0	0	0	0	0	1	0	0	0	0	0	0	0	0	0	0	0	0	0	0	0	0	0	0	0	0	0	0	0	0	17599.8	74034.8	0
0	A_R19	1	2010	0	1	0	2	0	0	0	0	0	0	0	0	0	0	0	0	0	0	0	0	0	0	0	0	0	0	0	0	0	0	0	0	0	0	0	0	0	1	0	0	0	0	0	0	26738.6	0
0	A_R19	2	2010	0	2	0	2	0	0	0	0	0	0	0	0	0	0	0	0	0	0	0	0	0	0	0	2	0	0	0	0	0	0	0	0	0	0	0	0	0	0	0	0	0	0	0	0	26738.6	0
0	A_R19	1	2011	0	5	0	0	0	0	0	0	0	0	0	0	0	0	0	0	0	0	0	0	0	0	0	0	0	0	0	0	0	0	0	0	0	0	0	0	0	0	0	0	0	0	0	17599.8	53683.7	0
0	A_R19	2	2011	0	6	0	1	0	0	0	0	0	0	0	0	0	0	0	0	0	0	0	0	0	0	0	0	0	0	0	0	0	0	0	0	0	0	0	0	0	0	0	0	0	0	0	17599.8	53683.7	0
0	A_R19	1	2012	0	4	0	0	0	0	0	0	0	0	0	0	0	0	0	0	0	1	0	2	0	0	0	0	0	0	0	0	0	0	0	0	0	0	0	0	0	0	0	0	0	0	0	0	33348.8	0
0	A_R19	2	2012	0	2	0	1	0	0	0	0	0	0	0	0	0	0	0	0	0	0	0	0	0	0	0	0	0	0	0	0	0	0	0	0	0	0	0	0	0	0	0	0	0	0	0	0	33348.8	0
0	A_R20	1	2009	0	3	0	0	0	1	0	0	0	0	0	0	0	0	0	0	0	0	0	0	0	0	0	0	0	0	0	0	0	0	0	0	0	0	0	0	0	0	0	0	0	2521.47	0	0	32607.4	23120.2
0	A_R20	2	2009	0	6	0	1	0	0	0	0	0	0	0	0	0	0	0	0	0	0	0	0	0	0	0	0	0	0	0	0	0	0	0	0	0	0	0	0	0	0	0	0	0	2521.47	0	0	32607.4	23120.2
0	A_R20	1	2010	0	1	0	1	0	0	0	0	0	0	0	0	0	0	0	0	0	0	0	0	0	0	0	0	0	0	0	0	0	0	0	0	0	0	0	0	0	0	0	0	0	2521.47	0	0	0	0
0	A_R20	2	2010	0	4	0	3	0	0	0	0	0	0	0	0	0	0	0	0	0	0	0	2	0	0	0	0	0	0	0	0	0	0	0	0	0	0	0	0	0	3	0	0	0	2521.47	0	0	0	0
0	A_R20	1	2011	0	5	0	0	0	0	0	0	0	0	0	0	0	0	0	0	0	0	0	0	0	0	0	0	0	0	0	0	0	0	0	0	0	0	0	0	0	0	0	0	0	0	0	0	32607.4	0
0	A_R20	2	2011	0	5	0	2	0	0	0	0	0	0	0	0	0	0	0	0	0	0	0	0	0	0	0	0	0	0	0	0	0	0	0	0	0	0	0	0	0	0	0	0	0	0	0	0	32607.4	0
0	A_R20	1	2012	0	4	0	0	0	0	0	0	0	0	0	0	0	0	0	0	0	0	0	0	0	0	0	0	0	0	0	0	0	0	0	0	0	0	0	0	0	0	0	0	0	0	0	0	69420	0
0	A_R20	2	2012	0	1	0	1	0	0	0	0	0	0	0	0	0	0	0	0	0	0	0	0	0	0	0	0	0	0	0	0	0	0	0	0	0	0	0	0	0	0	0	0	0	0	0	0	69420	0
98079.9	A_S01	1	2009	0	3	0	0	0	0	0	0	0	0	0	0	1	2	0	0	0	0	0	0	0	1	0	0	0	0	0	0	0	0	0	0	0	2	0	0	0	0	0	0	0	0	0	0	36687.8	2919.21
98079.9	A_S01	2	2009	0	1	0	0	0	0	1	0	0	0	0	0	1	0	0	0	0	0	1	0	0	0	0	0	0	0	0	0	0	0	2	0	0	2	0	0	0	0	0	0	0	0	0	0	36687.8	2919.21
98079.9	A_S01	1	2010	0	1	0	0	0	0	0	0	0	0	0	0	0	1	0	0	0	0	1	0	0	1	0	0	0	0	0	0	0	0	0	0	0	1	0	0	0	0	0	0	0	0	0	0	58154.9	0
98079.9	A_S01	2	2010	0	2	0	0	0	0	0	0	0	0	0	0	0	0	0	0	0	0	1	0	0	2	0	0	0	0	0	0	0	0	4	0	0	1	0	0	0	0	0	0	0	0	0	0	58154.9	0
98079.9	A_S01	1	2011	0	1	0	0	0	0	0	0	0	0	0	0	0	0	0	1	0	0	0	0	0	3	1	0	0	0	0	0	0	0	2	0	0	1	0	0	0	0	0	0	0	0	0	0	30304.9	0
98079.9	A_S01	2	2011	0	0	0	0	0	0	0	0	1	0	0	0	1	1	0	0	0	0	0	0	0	2	0	0	0	0	0	0	0	0	2	0	0	1	0	0	0	0	0	0	0	0	0	0	30304.9	0
98079.9	A_S01	1	2012	0	1	0	0	0	0	1	0	0	0	0	0	1	1	0	0	0	0	0	0	0	0	0	1	0	0	0	0	0	0	2	0	0	1	0	0	0	0	0	0	0	0	0	0	0	0
98079.9	A_S01	2	2012	0	1	0	0	0	0	0	0	0	0	0	0	0	0	0	0	0	0	0	0	0	0	1	0	0	0	0	0	0	0	2	0	0	0	0	0	0	0	0	1	1	0	0	0	0	0
93100.4	A_S02	1	2009	0	5	0	0	0	0	0	0	0	0	0	0	0	2	0	0	0	0	0	0	0	0	0	0	0	0	0	0	0	0	0	0	0	1	0	0	0	0	0	0	0	0	0	0	0	16577.1
93100.4	A_S02	2	2009	0	1	0	0	0	0	0	0	0	0	0	0	1	0	0	0	0	0	3	0	0	1	0	0	0	0	0	0	0	0	1	0	0	0	0	0	0	0	0	0	0	0	0	0	0	16577.1
93100.4	A_S02	1	2010	0	1	0	0	0	0	1	0	0	0	0	0	0	0	0	0	0	0	1	1	0	1	0	0	0	0	0	0	0	0	1	0	0	0	0	0	0	0	0	0	0	7824.14	0	0	84875.1	10381.9
93100.4	A_S02	2	2010	0	2	0	0	0	0	0	0	0	0	0	0	0	0	0	0	0	0	1	0	0	0	0	0	0	0	0	0	0	0	1	0	0	0	0	0	0	0	0	0	0	7824.14	0	0	84875.1	10381.9
93100.4	A_S02	1	2011	0	4	0	0	0	0	0	0	0	0	0	0	0	0	0	0	0	0	0	0	0	1	0	2	0	0	0	0	0	0	1	0	0	0	0	0	0	0	0	0	0	7824.14	0	0	13715.4	10381.9
93100.4	A_S02	2	2011	0	4	0	0	0	0	0	2	0	0	0	0	0	0	0	0	0	0	0	0	0	1	0	0	0	0	0	0	0	0	1	0	0	0	0	0	0	0	0	0	0	7824.14	0	0	13715.4	10381.9
93100.4	A_S02	1	2012	1	2	0	0	0	1	0	0	0	0	0	0	1	2	0	0	0	0	0	0	0	2	0	0	0	0	0	0	0	0	2	0	0	0	0	0	0	0	0	0	0	7824.14	0	0	13848.7	10381.9
93100.4	A_S02	2	2012	0	1	0	0	0	1	0	0	1	0	0	0	0	0	0	3	0	0	0	0	0	0	0	0	0	0	0	0	0	0	0	0	0	0	0	0	0	0	0	0	0	7824.14	0	0	13848.7	10381.9
84087.1	A_S03	1	2009	0	5	0	0	0	1	0	0	0	0	0	0	0	2	0	0	0	0	1	0	0	0	0	0	0	0	0	0	0	0	0	0	0	0	0	0	0	0	0	0	0	0	0	0	0	22585.2
84087.1	A_S03	2	2009	0	3	0	0	0	2	1	0	0	0	0	1	0	0	0	0	0	0	2	0	0	0	0	0	0	0	0	0	0	0	0	0	0	1	0	0	0	0	0	0	0	0	0	0	0	22585.2
84087.1	A_S03	1	2010	0	3	0	0	0	0	0	0	0	0	0	0	0	0	0	0	0	0	0	0	0	0	0	0	0	0	0	0	0	0	1	0	0	0	0	0	0	0	0	0	0	0	0	0	35303.9	22585.2
84087.1	A_S03	2	2010	0	3	0	0	0	0	1	0	0	0	0	0	0	0	0	0	0	0	0	0	0	3	0	0	0	0	0	0	0	0	2	0	0	1	0	0	0	0	0	1	0	0	0	0	35303.9	22585.2
84087.1	A_S03	1	2011	0	4	0	0	0	0	0	0	0	0	0	0	0	0	0	0	0	0	0	0	0	0	0	0	0	0	0	0	0	0	2	0	0	1	0	0	0	0	0	0	0	2819.72	0	0	55740.5	22585.2
84087.1	A_S03	2	2011	0	3	0	0	0	0	0	0	0	0	0	0	1	0	0	0	0	0	0	0	0	2	0	1	0	0	0	0	0	0	2	0	0	1	0	0	0	0	0	0	0	2819.72	0	0	55740.5	22585.2
84087.1	A_S03	1	2012	0	2	0	0	0	0	0	0	0	0	0	0	1	0	0	0	0	0	0	0	0	0	0	0	0	2	0	0	0	0	3	0	0	0	0	0	0	0	0	0	0	0	0	0	6889.42	22585.2
84087.1	A_S03	2	2012	0	4	0	0	0	0	0	0	0	0	0	0	0	0	0	0	0	0	0	0	0	1	0	0	0	0	0	0	0	0	2	0	0	1	0	0	0	0	0	0	0	0	0	0	6889.42	22585.2
96445.1	A_S04	1	2009	0	5	0	0	1	3	1	0	0	0	0	0	1	3	0	0	0	0	0	0	0	0	0	0	0	0	0	0	0	0	0	0	0	1	0	0	0	0	0	0	0	0	5836.51	0	13297.5	0
96445.1	A_S04	2	2009	0	1	0	0	0	1	0	0	0	0	0	0	1	0	0	0	0	0	2	0	0	2	0	0	0	0	0	0	0	0	0	0	0	0	0	0	0	0	0	0	0	0	5836.51	0	13297.5	0
96445.1	A_S04	1	2010	0	1	0	0	0	0	0	0	0	0	0	0	0	0	0	0	0	0	0	0	0	0	0	0	0	0	0	0	0	0	1	0	0	0	0	0	0	0	0	0	0	0	5836.51	0	22155.6	0
96445.1	A_S04	2	2010	0	3	0	0	0	0	0	0	0	0	0	0	5	1	0	0	0	0	4	0	0	2	0	0	0	0	0	0	0	0	2	0	0	4	0	0	0	1	0	0	0	0	5836.51	0	22155.6	0
96445.1	A_S04	1	2011	0	1	0	0	0	0	0	0	0	0	0	0	0	0	0	0	0	0	2	2	0	1	0	0	0	0	0	0	0	0	3	0	0	2	0	0	0	0	0	0	0	0	0	0	17887.3	2170.06
96445.1	A_S04	2	2011	0	2	0	0	0	0	0	0	6	0	0	0	2	0	0	0	0	0	2	0	0	2	0	1	0	0	0	0	0	0	1	0	0	1	0	0	0	1	0	0	0	0	0	0	17887.3	2170.06
96445.1	A_S04	1	2012	0	3	0	1	0	0	3	0	0	0	0	0	1	0	0	0	0	0	0	0	0	2	0	0	0	0	0	0	0	0	2	0	0	0	0	0	0	0	0	0	0	0	0	0	22155.6	0
96445.1	A_S04	2	2012	0	1	0	0	0	0	0	0	1	0	0	0	0	0	0	1	0	1	0	0	0	0	0	0	0	0	0	0	0	0	1	0	0	0	0	0	0	0	0	0	0	0	0	0	22155.6	0
119239	A_S05	1	2009	0	3	0	0	0	3	0	0	0	0	0	0	2	3	0	0	0	0	0	0	0	0	0	0	0	0	0	0	0	1	0	0	0	3	0	0	0	0	0	0	0	17685.4	46960	0	5113.52	0
119239	A_S05	2	2009	0	3	0	0	0	0	0	0	0	0	0	0	1	0	0	0	0	0	2	0	0	1	0	0	0	0	0	0	1	0	1	0	0	1	0	0	0	1	0	2	0	17685.4	46960	0	5113.52	0
119239	A_S05	1	2010	0	1	0	0	0	0	0	0	0	0	0	0	1	1	0	0	0	0	0	0	0	0	0	0	0	0	0	0	0	0	1	0	0	2	0	0	0	0	0	0	0	26789.3	41948.1	0	0	0
119239	A_S05	2	2010	0	1	0	0	0	1	0	0	0	0	0	0	3	4	0	0	0	0	2	0	0	1	0	0	0	0	0	0	0	0	2	0	0	5	0	0	0	2	0	0	0	26789.3	41948.1	0	0	0
119239	A_S05	1	2011	0	1	0	0	0	0	0	0	0	0	0	0	1	0	0	0	0	0	0	0	0	0	0	1	0	0	0	0	0	3	2	0	1	2	0	0	0	0	1	0	0	16880.7	32327.3	11352.6	5113.52	0
119239	A_S05	2	2011	1	0	0	0	0	0	0	0	0	0	0	0	1	0	0	0	0	0	1	0	0	1	0	0	0	0	0	0	0	0	2	0	0	2	1	0	0	1	0	0	0	16880.7	32327.3	11352.6	5113.52	0
119239	A_S05	1	2012	0	2	0	0	0	0	0	0	0	0	0	0	3	0	0	0	0	0	0	0	0	2	0	0	0	0	0	0	0	3	0	0	1	1	0	0	0	0	0	2	0	15291	28957.6	3369.67	3877.78	0
119239	A_S05	2	2012	0	0	0	0	0	0	0	0	0	0	0	0	1	1	0	0	0	0	0	0	0	0	0	0	0	0	0	0	0	0	1	0	0	1	0	0	0	0	0	1	0	15291	28957.6	3369.67	3877.78	0
103114	A_S06	1	2009	0	3	0	0	0	1	0	0	0	0	0	0	0	1	0	0	0	0	0	0	0	0	0	0	0	1	0	0	0	0	0	0	0	1	0	0	0	0	0	0	0	0	43137.8	0	0	0
103114	A_S06	2	2009	0	2	0	0	0	1	0	0	0	0	0	0	1	0	0	0	0	0	1	0	0	1	0	0	0	0	0	0	0	0	1	0	0	2	0	0	0	1	0	0	0	0	43137.8	0	0	0
103114	A_S06	1	2010	0	0	0	0	0	0	0	0	0	0	0	0	1	0	0	0	0	1	1	0	0	0	0	0	0	0	0	0	0	0	0	0	0	0	0	0	0	0	0	0	0	0	43137.8	0	20114	0
103114	A_S06	2	2010	0	0	0	0	0	0	2	0	0	0	0	0	3	2	0	0	0	0	1	0	0	0	0	1	0	0	0	0	0	0	0	0	0	2	0	0	0	0	0	0	0	0	43137.8	0	20114	0
103114	A_S06	1	2011	0	0	0	0	0	0	1	0	4	0	0	0	0	0	0	0	0	1	0	0	0	2	0	1	0	0	0	0	0	0	1	0	0	1	0	0	0	0	0	0	0	0	50138.2	0	0	0
103114	A_S06	2	2011	0	1	0	0	0	0	1	0	0	0	0	0	1	0	1	0	0	0	1	0	0	1	0	0	0	0	0	0	0	1	1	0	0	0	0	0	0	1	0	0	0	0	50138.2	0	0	0
103114	A_S06	1	2012	0	1	0	1	0	0	0	0	0	0	0	0	0	0	0	0	0	1	0	0	0	1	0	4	0	0	0	0	0	0	5	0	0	3	0	0	0	0	0	0	0	0	43137.8	0	50458.3	0
103114	A_S06	2	2012	0	0	0	0	0	0	0	0	1	0	0	0	0	0	0	0	0	0	1	0	0	0	3	0	0	0	0	0	0	0	0	0	0	1	0	0	0	0	0	0	0	0	43137.8	0	50458.3	0
94905.8	A_S07	1	2009	0	3	0	0	0	5	0	0	0	0	0	0	0	1	0	0	0	0	0	0	0	0	0	0	0	0	0	0	0	0	0	0	0	0	0	0	0	0	0	0	0	38254.6	0	0	6119.53	0
94905.8	A_S07	2	2009	0	5	0	0	0	1	0	0	0	0	0	0	1	0	0	0	0	1	2	0	0	0	0	0	0	0	0	0	0	0	0	0	0	0	0	0	0	0	0	0	0	38254.6	0	0	6119.53	0
94905.8	A_S07	1	2010	0	2	0	0	0	1	0	0	0	0	0	0	0	1	0	0	0	0	0	1	0	0	0	0	0	0	0	0	0	0	0	0	0	0	0	0	0	0	0	0	0	38254.6	0	0	6463.1	0
94905.8	A_S07	2	2010	0	4	0	0	0	3	0	0	0	0	0	0	0	0	0	0	0	0	1	0	0	1	0	0	0	2	0	0	0	1	2	0	0	0	0	0	0	1	0	0	0	38254.6	0	0	6463.1	0
94905.8	A_S07	1	2011	0	3	0	0	0	1	0	1	0	0	0	0	0	0	0	0	0	0	1	0	0	2	0	0	0	0	0	0	0	0	0	0	0	1	0	0	0	0	0	0	0	23745.1	0	0	16799.8	0
94905.8	A_S07	2	2011	1	3	0	0	0	1	0	0	0	0	0	0	0	1	0	0	0	0	0	0	0	0	0	0	0	0	0	0	0	0	4	0	0	0	0	0	0	0	0	0	0	23745.1	0	0	16799.8	0
94905.8	A_S07	1	2012	0	7	0	0	0	0	0	0	0	0	0	0	0	0	0	0	0	0	0	0	0	0	0	0	0	0	1	0	0	0	3	0	0	1	0	0	0	0	0	0	0	0	0	23745.1	72020.1	0
94905.8	A_S07	2	2012	0	1	0	0	0	0	0	0	0	0	0	0	0	0	0	0	0	0	0	0	0	0	0	0	0	0	0	0	0	0	1	0	0	1	0	0	0	0	0	0	0	0	0	23745.1	72020.1	0
40440.4	A_S08	1	2009	0	7	0	0	0	4	0	0	0	0	0	0	0	0	0	0	0	0	0	0	0	0	0	0	0	2	2	0	0	0	0	0	0	0	0	0	0	0	0	0	0	21103	7487.02	0	45811.7	0
40440.4	A_S08	2	2009	0	4	0	0	0	2	0	2	0	0	0	0	0	0	0	0	0	1	0	0	0	0	0	0	0	0	0	0	0	0	0	0	0	0	0	0	0	0	0	0	0	21103	7487.02	0	45811.7	0
40440.4	A_S08	1	2010	0	3	0	1	0	1	0	0	0	0	0	0	0	0	0	0	0	0	0	1	0	0	0	0	0	0	0	0	0	0	0	0	0	0	0	0	0	0	0	0	0	6346.46	8365.75	0	29725	0
40440.4	A_S08	2	2010	0	4	0	4	0	2	0	0	0	0	0	0	0	0	0	0	0	0	0	0	0	0	0	0	0	0	0	0	0	0	0	0	0	0	0	0	0	0	0	0	0	6346.46	8365.75	0	29725	0
40440.4	A_S08	1	2011	0	3	0	1	0	1	0	1	0	0	0	0	0	0	0	0	0	0	0	0	0	0	0	0	0	0	0	0	0	0	0	0	0	0	0	0	0	0	0	0	0	9988.27	8365.75	0	1728.92	0
40440.4	A_S08	2	2011	0	3	0	1	0	0	0	0	0	0	0	0	0	0	0	1	0	0	0	0	0	0	0	0	0	0	0	0	0	0	1	0	0	0	0	0	0	0	0	0	0	9988.27	8365.75	0	1728.92	0
40440.4	A_S08	1	2012	0	6	0	0	0	1	0	0	0	1	0	0	0	0	0	0	0	0	0	0	0	0	0	0	0	0	0	0	0	0	0	0	0	0	0	0	0	0	0	0	0	8542.16	14712.2	0	0	0
40440.4	A_S08	2	2012	0	0	0	0	0	1	0	0	0	0	0	0	0	0	0	0	0	0	0	0	0	0	0	0	0	0	0	0	0	0	0	0	0	0	0	0	0	0	0	0	0	8542.16	14712.2	0	0	0
53203.7	A_S09	1	2009	0	7	0	2	0	1	0	0	0	0	0	0	0	1	0	0	0	0	0	0	0	0	0	0	0	0	0	0	0	0	0	0	0	0	0	0	0	0	0	0	0	34628.5	0	35117.2	22953.7	0
53203.7	A_S09	2	2009	0	5	0	1	0	2	0	0	0	0	0	0	0	0	0	0	0	0	1	0	0	0	0	0	0	0	0	0	0	0	1	0	0	0	0	0	0	0	0	0	0	34628.5	0	35117.2	22953.7	0
53203.7	A_S09	1	2010	0	3	0	0	0	1	0	1	0	0	0	0	0	0	0	0	0	0	0	0	0	0	0	0	0	0	0	0	0	0	0	0	0	0	0	0	0	0	0	0	0	0	0	35117.2	34628.5	0
53203.7	A_S09	2	2010	0	3	0	0	0	0	0	0	0	0	0	0	0	0	0	0	0	0	1	0	0	0	0	0	0	0	0	0	0	0	0	0	0	0	0	0	0	0	0	0	0	0	0	35117.2	34628.5	0
53203.7	A_S09	1	2011	0	4	0	0	0	0	0	0	0	0	0	0	0	0	0	0	0	0	0	15	0	0	0	0	0	0	0	0	0	0	1	0	0	0	0	0	0	0	0	0	0	20062.2	0	35117.2	22953.7	0
53203.7	A_S09	2	2011	0	6	0	0	0	0	0	0	0	0	0	0	0	0	0	0	0	0	0	0	0	0	0	0	0	0	0	0	0	0	0	0	0	0	0	0	0	0	0	0	0	20062.2	0	35117.2	22953.7	0
53203.7	A_S09	1	2012	0	6	0	0	0	0	0	0	0	0	0	0	0	0	0	0	0	0	0	0	0	0	0	0	0	0	1	0	0	0	0	0	0	0	0	0	0	0	0	0	0	20062.2	0	0	47492.3	0
53203.7	A_S09	2	2012	0	3	0	0	0	0	0	0	1	0	0	0	0	0	0	0	0	0	0	0	0	0	0	0	0	0	0	0	0	0	0	0	0	0	0	0	0	0	0	0	0	20062.2	0	0	47492.3	0
0	A_S10	1	2009	0	5	0	2	0	1	0	0	0	0	0	0	0	0	0	0	0	0	0	0	0	0	0	0	0	0	1	0	0	0	0	0	0	0	0	0	0	0	0	0	0	39382.3	125.371	9267.44	26934.9	0
0	A_S10	2	2009	0	5	0	0	0	1	0	0	0	0	0	0	0	0	0	0	0	0	0	0	0	1	0	0	0	0	1	0	0	0	0	0	0	1	0	0	0	0	0	0	0	39382.3	125.371	9267.44	26934.9	0
0	A_S10	1	2010	0	4	0	0	0	1	0	0	0	0	0	0	0	0	0	0	0	0	0	0	0	0	0	0	0	0	1	0	0	0	0	0	0	0	0	0	0	0	0	0	0	23726	125.371	0	5544.53	0
0	A_S10	2	2010	0	6	0	0	0	0	0	0	0	0	0	0	0	0	0	0	0	0	0	0	0	0	0	0	0	0	0	0	0	0	0	0	0	0	0	0	0	0	0	0	0	23726	125.371	0	5544.53	0
0	A_S10	1	2011	0	3	0	0	0	0	0	1	0	0	0	0	0	0	0	0	0	1	0	0	0	0	0	0	0	0	0	0	0	0	0	0	0	0	0	0	0	0	0	0	0	31163.3	0	24840.2	23941.8	0
0	A_S10	2	2011	0	6	0	0	0	0	0	0	0	0	0	0	0	0	0	0	0	0	0	0	0	0	0	0	0	0	0	0	0	1	0	0	0	0	0	0	0	0	0	0	0	31163.3	0	24840.2	23941.8	0
0	A_S10	1	2012	0	5	0	0	0	0	0	0	0	0	0	0	0	0	0	0	0	1	0	0	0	0	0	0	0	0	0	0	0	0	0	0	0	0	0	0	0	0	0	0	0	18480.1	125.372	9267.44	9054.69	0
0	A_S10	2	2012	0	2	0	0	0	0	0	0	0	0	0	0	0	0	0	0	0	0	0	0	0	0	0	0	0	0	0	0	0	0	0	0	0	0	0	0	0	0	0	0	0	18480.1	125.372	9267.44	9054.69	0
113877	A_S11	1	2009	0	3	0	0	0	0	0	0	0	0	0	0	0	0	1	0	0	0	0	0	0	0	0	0	0	0	0	0	0	0	0	0	0	0	0	0	0	0	0	0	0	0	0	0	0	0
113877	A_S11	2	2009	0	3	0	0	0	0	0	0	0	0	0	0	0	0	0	0	0	0	2	0	0	0	0	0	0	0	0	0	0	0	1	0	0	0	0	0	0	0	0	0	0	0	0	0	0	0
113877	A_S11	1	2010	0	1	0	1	0	0	0	0	0	0	0	0	0	0	0	0	0	0	0	0	0	0	0	0	0	0	0	0	0	0	3	0	0	0	0	0	0	0	0	0	0	0	0	0	93391.1	0
113877	A_S11	2	2010	0	1	0	0	0	0	1	0	0	0	0	0	0	0	0	0	0	0	1	2	0	0	0	0	0	0	0	0	0	0	2	0	0	0	0	0	0	0	0	0	0	0	0	0	93391.1	0
113877	A_S11	1	2011	0	3	0	0	0	0	0	0	0	0	0	0	0	0	0	0	0	0	0	2	0	1	0	0	0	0	0	0	0	0	2	0	0	0	0	0	0	0	0	0	0	0	0	0	27447.9	0
113877	A_S11	2	2011	0	1	0	0	0	0	3	0	2	0	0	0	0	0	0	0	0	0	0	0	0	0	0	0	0	0	0	0	0	2	1	0	0	0	0	0	0	0	0	0	0	0	0	0	27447.9	0
113877	A_S11	1	2012	0	2	0	0	0	0	0	0	0	0	0	0	0	0	0	0	0	0	0	1	0	1	0	0	0	0	0	0	0	0	1	0	0	1	0	0	0	0	0	0	0	0	0	0	1028.46	0
113877	A_S11	2	2012	0	0	0	0	0	0	0	1	0	0	0	0	0	1	0	2	0	0	0	0	0	0	0	1	0	0	0	0	0	0	1	0	0	0	0	0	0	0	0	0	0	0	0	0	1028.46	0
48100	A_S12	1	2009	0	4	0	5	0	0	0	0	0	0	0	0	0	1	0	5	0	0	0	0	0	0	0	0	0	0	0	0	0	0	0	0	0	0	0	0	0	0	0	0	0	0	0	0	9142.19	0
48100	A_S12	2	2009	0	3	0	0	0	0	0	0	0	0	0	0	0	0	0	2	0	0	0	2	0	1	0	0	0	0	0	0	0	0	0	0	0	0	0	0	0	0	0	0	1	0	0	0	9142.19	0
48100	A_S12	1	2010	0	3	0	0	0	0	0	0	0	0	0	0	0	0	0	0	0	0	0	0	0	0	0	0	0	0	0	0	0	0	1	0	0	0	0	0	0	0	0	0	0	0	0	0	9149.85	0
48100	A_S12	2	2010	0	2	0	0	0	0	0	0	0	0	0	0	0	0	0	0	0	0	0	0	0	0	0	0	0	0	0	0	0	0	0	0	0	0	0	0	0	0	0	0	0	0	0	0	9149.85	0
48100	A_S12	1	2011	0	3	0	0	0	0	0	0	0	0	0	0	0	1	0	1	0	0	0	0	0	1	0	0	0	0	0	0	0	0	0	0	0	0	0	0	0	0	0	0	0	0	0	0	60797.6	0
48100	A_S12	2	2011	0	3	0	0	0	0	0	0	0	0	0	0	0	0	0	0	0	0	0	2	0	0	0	1	0	0	0	0	0	0	0	0	0	0	0	0	0	2	0	0	0	0	0	0	60797.6	0
48100	A_S12	1	2012	0	2	0	2	0	0	0	0	0	0	0	0	0	0	0	0	0	0	0	0	0	0	0	0	0	0	0	0	0	0	1	0	0	0	0	0	0	0	0	0	0	0	0	0	0	0
48100	A_S12	2	2012	0	1	0	0	0	0	0	0	0	0	0	0	0	0	0	0	0	0	0	0	0	0	0	0	0	0	0	0	0	0	0	0	0	0	0	0	0	0	0	0	0	0	0	0	0	0
98176.5	A_S13	1	2009	0	4	0	0	0	1	0	0	0	0	0	0	0	2	0	0	0	0	0	0	0	0	0	0	0	0	0	0	0	0	0	1	0	0	0	0	0	0	0	0	0	0	0	0	63278.7	0
98176.5	A_S13	2	2009	0	6	0	1	0	0	0	0	0	0	0	0	0	0	0	0	0	0	1	0	0	1	0	0	0	0	0	0	0	1	1	0	0	0	0	0	0	0	0	0	0	0	0	0	63278.7	0
98176.5	A_S13	1	2010	0	1	0	1	0	1	0	0	0	0	0	0	0	0	0	0	0	0	1	0	0	0	0	0	0	0	0	0	0	0	2	0	0	0	0	0	0	0	0	0	0	0	0	0	27868.5	3838.66
98176.5	A_S13	2	2010	0	2	0	0	0	2	1	1	0	0	0	0	0	4	0	0	0	0	1	1	0	0	0	0	0	0	0	0	0	0	2	0	0	0	0	0	0	0	0	0	0	0	0	0	27868.5	3838.66
98176.5	A_S13	1	2011	0	1	0	0	0	2	0	0	0	0	0	0	1	0	0	0	0	0	1	0	0	0	0	0	0	1	0	0	0	0	2	0	0	0	0	0	0	0	0	0	0	21353.6	0	0	3452.86	7235.5
98176.5	A_S13	2	2011	0	4	0	0	0	2	0	0	0	0	0	0	0	0	0	0	0	0	2	0	0	0	0	0	0	0	0	0	0	0	1	0	0	0	0	0	0	0	0	0	0	21353.6	0	0	3452.86	7235.5
98176.5	A_S13	1	2012	0	3	0	0	0	0	0	0	0	0	0	0	0	0	0	1	0	1	0	0	0	0	0	0	0	0	0	0	0	3	0	0	0	0	0	0	0	0	0	0	0	21353.6	0	0	23312	0
98176.5	A_S13	2	2012	0	2	0	0	0	0	0	0	0	0	0	0	0	0	0	0	0	0	0	0	0	0	0	0	0	0	0	0	0	0	0	0	0	0	0	0	0	0	0	0	2	21353.6	0	0	23312	0
89218.9	A_S14	1	2009	0	3	0	0	0	0	1	0	0	0	0	0	1	0	0	0	0	1	0	0	0	0	0	0	0	0	0	0	0	0	0	0	0	0	0	0	0	0	0	0	0	0	0	0	6.1331	0
89218.9	A_S14	2	2009	0	2	0	0	0	0	0	0	0	0	0	0	1	0	0	0	0	1	2	3	0	1	0	0	0	0	0	0	0	0	1	0	0	0	0	0	0	0	0	0	0	0	0	0	6.1331	0
89218.9	A_S14	1	2010	0	2	0	0	0	0	0	0	0	0	0	0	0	1	0	0	0	0	0	0	0	0	0	0	0	0	0	0	0	0	0	0	0	0	0	0	0	0	0	0	0	0	0	0	49968	0
89218.9	A_S14	2	2010	0	2	0	0	0	0	1	2	0	0	0	0	1	1	0	0	0	0	0	0	1	0	0	4	0	0	0	0	0	0	0	1	0	0	0	0	0	0	0	0	0	0	0	0	49968	0
89218.9	A_S14	1	2011	1	2	0	0	0	0	0	0	0	0	0	0	1	1	0	0	0	0	0	0	0	1	0	0	0	0	0	0	0	2	1	0	0	1	0	0	0	0	0	0	0	0	0	0	1472.06	0
89218.9	A_S14	2	2011	0	2	0	0	0	0	0	0	0	0	0	0	0	0	0	0	0	0	0	0	0	1	0	0	0	0	0	0	0	0	3	0	0	0	0	0	0	0	0	0	0	0	0	0	1472.06	0
89218.9	A_S14	1	2012	0	2	0	0	0	0	0	0	0	0	0	0	0	0	0	0	0	0	0	0	0	1	0	0	0	1	0	2	0	0	0	0	0	1	0	0	0	0	0	0	0	0	0	0	69895.2	0
89218.9	A_S14	2	2012	0	1	0	0	0	0	0	0	0	0	0	0	0	0	0	0	0	0	0	0	0	0	2	0	0	0	0	0	0	0	0	0	0	0	0	0	0	0	0	0	0	0	0	0	69895.2	0
101830	A_S15	1	2009	0	3	0	0	0	2	0	0	0	0	0	0	0	0	0	0	0	0	0	0	0	0	0	0	0	0	0	0	0	0	0	0	0	0	0	0	0	0	0	0	0	0	0	0	80945.7	0
101830	A_S15	2	2009	0	3	0	0	0	3	0	0	0	0	0	1	1	0	0	0	0	1	1	0	0	1	0	0	0	0	0	0	0	0	2	0	0	0	0	0	0	0	0	0	0	0	0	0	80945.7	0
101830	A_S15	1	2010	0	3	0	0	0	0	0	0	0	0	0	0	1	0	0	0	0	0	0	0	0	0	0	0	0	0	0	0	0	0	0	0	0	0	0	0	0	0	0	0	0	0	0	0	0	0
101830	A_S15	2	2010	0	3	0	0	0	1	0	0	0	0	0	0	0	1	0	0	0	0	1	0	0	0	0	0	0	0	0	0	0	0	0	0	0	0	0	0	0	0	0	0	0	0	0	0	0	0
101830	A_S15	1	2011	0	2	0	0	0	3	0	0	0	0	0	0	0	1	0	0	0	0	0	0	0	0	0	0	0	0	0	0	0	0	0	0	0	1	0	0	0	0	0	0	0	0	0	0	1482.3	0
101830	A_S15	2	2011	0	1	0	0	0	1	0	0	0	0	0	0	0	0	0	0	0	0	1	0	0	0	0	0	0	0	0	0	0	0	1	0	0	0	0	0	0	2	0	0	0	0	0	0	1482.3	0
101830	A_S15	1	2012	0	3	0	0	0	1	0	0	0	0	0	0	0	0	0	0	0	0	0	0	0	0	0	0	0	0	0	0	0	0	0	0	0	0	0	0	0	0	0	0	0	0	0	0	0	0
101830	A_S15	2	2012	0	4	0	0	0	1	0	0	0	0	0	0	0	1	0	0	0	0	0	0	0	0	0	0	0	0	0	0	0	0	0	0	0	0	0	0	0	0	1	0	0	0	0	0	0	0
59925.1	A_S16	1	2009	0	4	0	0	0	6	0	0	0	0	0	0	0	0	0	0	0	0	0	0	0	0	0	0	0	0	0	0	0	0	0	0	0	0	0	0	0	0	0	0	0	50178.4	0	0	27054.5	0
59925.1	A_S16	2	2009	0	3	0	0	0	6	0	0	0	0	0	1	1	0	0	0	0	1	0	0	0	1	0	0	0	0	0	0	0	0	0	0	0	0	0	0	0	0	0	0	0	50178.4	0	0	27054.5	0
59925.1	A_S16	1	2010	0	2	0	0	0	2	0	0	0	0	0	0	0	0	0	0	0	0	0	0	0	0	0	0	0	0	0	0	0	0	2	0	0	0	0	0	0	2	0	0	0	49818.9	0	0	27583.9	0
59925.1	A_S16	2	2010	0	6	0	0	0	2	0	0	0	0	0	0	0	0	0	0	0	0	0	0	0	0	0	0	0	0	1	0	0	0	0	0	0	0	0	0	0	0	0	0	0	49818.9	0	0	27583.9	0
59925.1	A_S16	1	2011	0	3	0	0	0	1	0	1	0	0	0	0	0	1	0	0	0	1	0	0	0	1	0	0	0	0	0	0	0	0	1	0	0	0	0	0	0	0	0	0	0	49818.9	0	0	6311.57	0
59925.1	A_S16	2	2011	0	4	0	0	0	1	0	0	0	0	0	0	0	0	0	0	0	0	1	0	0	0	0	0	0	0	0	0	0	0	0	0	0	0	0	0	0	0	0	0	0	49818.9	0	0	6311.57	0
59925.1	A_S16	1	2012	0	3	0	0	0	1	0	0	0	0	0	0	0	0	0	0	0	0	0	0	0	0	0	0	0	0	0	0	0	3	1	0	0	0	0	0	0	0	0	0	0	0	0	0	0	0
59925.1	A_S16	2	2012	0	4	0	0	0	1	0	0	0	0	0	0	0	0	0	0	0	0	0	0	0	0	0	0	0	0	0	0	0	0	0	0	0	0	0	0	0	0	0	0	0	0	0	0	0	0
100452	A_S17	1	2009	0	2	0	0	0	8	0	0	0	0	0	0	1	4	0	0	0	0	0	0	0	2	0	0	0	0	0	2	0	0	0	0	0	3	0	0	2	0	0	0	0	18997.8	0	2940.55	0	0
100452	A_S17	2	2009	0	3	0	0	0	3	0	0	0	0	0	0	1	0	0	0	0	0	1	0	0	0	0	0	0	0	0	1	0	0	0	0	0	2	0	0	0	2	0	0	0	18997.8	0	2940.55	0	0
100452	A_S17	1	2010	0	3	0	0	0	2	0	1	1	0	0	0	0	1	0	0	0	0	1	1	0	1	0	0	0	0	2	0	0	0	0	0	0	0	0	0	0	2	1	0	0	18997.8	0	0	9183.82	0
100452	A_S17	2	2010	0	3	0	0	0	3	0	0	0	0	0	0	3	0	0	2	0	0	0	0	0	1	0	0	0	0	0	0	0	0	1	0	0	2	0	0	0	0	0	0	0	18997.8	0	0	9183.82	0
100452	A_S17	1	2011	1	2	0	0	0	4	0	0	8	0	0	0	1	1	0	0	0	0	0	3	0	3	0	0	0	0	0	0	0	0	2	0	0	2	0	0	0	1	0	0	0	13822.7	0	0	49818.9	0
100452	A_S17	2	2011	0	2	0	0	0	3	0	0	0	0	0	0	0	0	0	0	0	0	1	2	0	1	0	0	0	1	0	0	0	0	2	0	0	1	0	0	0	1	0	0	0	13822.7	0	0	49818.9	0
100452	A_S17	1	2012	0	3	0	0	0	0	0	0	0	0	0	0	0	0	0	0	0	0	0	5	0	0	0	0	0	0	0	0	0	0	0	0	0	3	0	0	0	0	0	0	0	2711.07	11111.7	0	21027.3	0
100452	A_S17	2	2012	0	0	0	1	0	1	0	0	0	0	0	0	2	0	0	0	0	0	0	0	0	0	0	0	0	0	1	0	0	0	1	0	0	0	0	0	0	0	1	0	0	2711.07	11111.7	0	21027.3	0
25116	A_S18	1	2009	0	4	0	3	0	3	0	0	0	0	0	0	0	0	0	1	0	0	0	0	0	0	0	0	0	0	0	0	0	0	0	0	0	0	0	0	2	0	0	0	0	3613.98	0	0	51187.2	0
25116	A_S18	2	2009	0	5	0	1	0	1	0	2	0	0	0	0	1	0	0	1	0	0	0	0	0	0	0	0	0	0	0	0	0	0	0	0	0	0	0	0	0	0	0	0	0	3613.98	0	0	51187.2	0
25116	A_S18	1	2010	0	3	0	0	0	1	0	1	0	0	0	0	0	0	0	0	0	0	0	0	0	0	0	0	0	0	0	0	0	0	0	0	0	0	0	0	0	0	0	0	0	0	0	3409.17	26678.4	0
25116	A_S18	2	2010	0	2	0	1	0	0	0	1	0	0	0	0	0	0	0	0	0	0	0	0	0	0	0	0	0	0	0	0	0	1	0	0	0	0	0	0	0	0	0	0	0	0	0	3409.17	26678.4	0
25116	A_S18	1	2011	0	5	0	0	0	2	0	0	0	0	0	0	0	0	0	0	0	1	0	0	0	0	0	0	0	0	0	0	0	0	0	0	0	0	0	0	0	0	0	0	0	8497.84	0	4834.16	8943.15	0
25116	A_S18	2	2011	0	5	0	0	0	0	0	0	0	0	0	0	0	0	0	0	0	0	0	0	0	0	0	0	0	0	0	0	0	0	0	0	0	0	0	0	0	0	0	0	0	8497.84	0	4834.16	8943.15	0
25116	A_S18	1	2012	0	2	0	0	0	2	0	1	0	0	0	0	0	0	0	0	0	0	0	0	0	0	0	0	0	0	0	0	0	0	0	0	0	0	0	0	0	0	0	0	0	8497.84	0	0	34395.9	0
25116	A_S18	2	2012	0	3	0	2	0	1	0	0	0	0	0	0	0	0	0	0	0	0	0	1	0	0	0	0	0	0	0	0	0	0	0	0	0	0	0	0	0	0	1	0	0	8497.84	0	0	34395.9	0
69302.6	A_S19	1	2009	0	4	0	1	0	2	1	0	0	0	0	0	0	0	0	0	0	0	0	7	0	0	0	0	0	0	0	0	0	0	0	0	0	1	0	0	0	0	0	0	0	0	0	0	32412.4	0
69302.6	A_S19	2	2009	0	3	0	0	0	1	0	0	0	0	0	0	0	0	0	0	0	0	0	0	0	0	0	0	0	1	1	0	0	0	1	0	0	0	0	0	1	0	0	0	0	0	0	0	32412.4	0
69302.6	A_S19	1	2010	0	3	0	1	0	0	0	0	0	0	0	0	0	0	0	0	0	0	1	0	0	0	0	0	0	0	1	0	0	0	0	0	0	0	0	0	0	0	0	0	0	0	0	0	63264	0
69302.6	A_S19	2	2010	0	1	0	1	0	0	0	0	0	0	0	0	0	1	0	0	0	2	0	0	0	0	0	0	0	0	0	0	0	0	0	0	0	0	0	0	0	0	0	0	0	0	0	0	63264	0
69302.6	A_S19	1	2011	0	3	0	2	0	0	0	1	0	0	0	0	0	0	0	0	0	0	0	0	0	0	0	0	0	0	0	0	0	0	1	0	0	0	0	0	0	0	0	0	0	0	0	0	34.6895	0
69302.6	A_S19	2	2011	0	4	0	1	0	0	0	0	0	0	0	0	0	0	0	0	0	0	0	0	0	0	0	0	0	0	0	0	0	0	0	0	0	0	0	0	0	0	0	0	0	0	0	0	34.6895	0
69302.6	A_S19	1	2012	0	7	0	0	0	0	0	0	0	0	0	0	0	0	0	1	0	0	0	0	0	0	0	0	0	0	0	0	0	0	0	0	0	0	0	0	0	0	0	0	0	0	0	0	64106.8	0
69302.6	A_S19	2	2012	0	3	0	0	0	0	0	0	0	0	0	0	0	0	0	0	0	0	0	0	0	0	0	0	0	2	0	0	0	0	1	0	0	0	0	0	0	0	0	0	0	0	0	0	64106.8	0
106199	A_S20	1	2009	0	0	0	0	0	1	1	0	0	0	0	0	2	2	0	0	0	0	2	0	0	0	0	0	0	0	0	0	0	0	0	0	0	3	0	0	1	0	0	0	0	0	21756.9	16012.8	50869.1	0
106199	A_S20	2	2009	0	2	0	0	0	1	0	0	0	0	0	0	0	0	0	0	0	0	1	0	0	1	0	0	0	0	0	0	0	0	0	0	0	1	1	0	0	0	0	0	0	0	21756.9	16012.8	50869.1	0
106199	A_S20	1	2010	0	1	0	0	0	1	0	0	0	0	0	0	3	1	0	0	0	0	2	0	0	3	0	0	0	0	0	0	0	0	1	0	0	2	0	0	0	1	0	0	0	18673.2	37515.2	254.509	0	0
106199	A_S20	2	2010	0	1	0	0	0	3	0	0	0	0	0	1	1	0	0	0	0	0	5	1	0	1	0	0	0	0	0	0	0	0	2	2	0	0	0	0	0	2	0	0	0	18673.2	37515.2	254.509	0	0
106199	A_S20	1	2011	0	0	0	0	0	1	0	0	0	0	0	0	2	2	0	0	0	0	0	0	0	2	0	0	0	0	0	0	0	0	2	2	0	2	0	0	0	0	0	0	0	18673.2	0	29815.6	32808.2	0
106199	A_S20	2	2011	1	0	0	0	0	0	0	0	0	0	0	0	3	0	0	0	0	0	1	0	0	0	0	0	0	0	0	0	0	0	3	0	0	1	0	0	0	1	0	0	0	18673.2	0	29815.6	32808.2	0
106199	A_S20	1	2012	0	1	0	0	0	1	0	0	0	0	0	0	2	0	0	0	0	0	0	0	0	0	1	0	0	0	0	0	0	0	1	0	0	4	0	0	0	0	0	1	0	18960.6	14057.3	1080.62	9883.98	0
106199	A_S20	2	2012	0	0	0	0	0	0	0	0	0	0	0	0	2	0	0	0	0	0	0	0	0	0	0	0	0	0	0	0	0	0	0	0	0	2	0	0	0	2	1	0	0	18960.6	14057.3	1080.62	9883.98	0
82378.2	A_V01	1	2009	0	4	1	0	0	0	0	0	0	0	0	0	0	1	0	0	0	0	0	1	0	0	0	0	0	2	0	0	0	0	1	0	0	0	0	0	0	0	0	0	0	818.094	11528.2	26534.7	0	0
82378.2	A_V01	2	2009	0	3	0	0	0	0	0	0	0	0	0	0	0	0	0	0	0	0	1	0	0	0	0	0	1	0	0	0	0	0	0	0	0	1	0	0	0	0	0	0	0	818.094	11528.2	26534.7	0	0
82378.2	A_V01	1	2010	0	4	0	0	0	0	0	0	0	0	0	0	0	0	0	0	0	0	0	0	0	0	0	0	2	0	0	0	0	0	0	0	0	0	0	0	0	0	0	0	0	0	11329.8	14856.4	19643.5	0
82378.2	A_V01	2	2010	0	3	1	0	0	0	0	2	0	0	0	0	0	1	0	0	0	0	0	0	0	0	0	0	0	0	0	0	0	0	1	0	0	0	0	0	0	0	0	0	1	0	11329.8	14856.4	19643.5	0
82378.2	A_V01	1	2011	0	0	0	2	0	2	0	0	1	0	0	0	1	0	0	0	0	1	0	0	0	0	0	0	1	0	0	0	0	0	1	0	0	0	0	0	0	0	0	0	1	53581.5	8219.89	0	0	0
82378.2	A_V01	2	2011	0	6	0	0	0	0	0	0	0	0	0	0	0	0	0	0	0	0	0	0	0	0	0	0	0	1	0	0	0	1	0	0	0	0	0	0	0	0	0	0	0	53581.5	8219.89	0	0	0
82378.2	A_V01	1	2012	0	4	0	0	0	3	0	0	0	0	0	0	0	0	0	0	0	1	0	0	0	0	0	0	0	0	0	0	0	0	0	0	0	0	0	0	0	0	1	0	0	75831.6	0	9245.61	0	0
82378.2	A_V01	2	2012	0	6	1	1	0	0	0	0	0	0	0	0	0	1	0	0	0	0	0	0	0	0	0	0	3	0	0	0	0	4	0	0	0	2	0	0	0	0	1	0	0	75831.6	0	9245.61	0	0
0	A_V02	1	2009	0	5	0	0	0	1	0	0	0	0	0	0	0	0	0	0	0	0	0	0	0	0	0	0	0	0	0	0	0	0	0	0	0	0	0	0	0	0	0	0	0	0	0	0	0	0
0	A_V02	2	2009	0	4	0	0	0	0	0	0	0	0	0	0	0	0	0	0	0	0	0	0	0	0	0	0	0	0	0	0	0	0	0	0	0	0	0	0	0	0	0	0	0	0	0	0	0	0
0	A_V02	1	2010	0	5	0	1	0	0	0	0	0	0	0	0	0	0	0	0	0	0	0	2	0	0	0	0	0	0	0	0	0	0	0	0	0	0	0	0	0	0	0	0	0	0	0	14984.4	24055.3	0
0	A_V02	2	2010	0	5	0	7	0	1	0	0	0	0	0	0	0	2	0	0	0	0	0	3	0	0	0	0	0	0	0	0	0	0	0	0	0	0	0	0	1	0	0	0	0	0	0	14984.4	24055.3	0
0	A_V02	1	2011	0	1	0	2	0	0	0	0	0	0	0	0	0	0	0	0	0	0	0	0	0	0	0	0	0	0	0	0	0	0	0	0	0	0	0	0	0	0	0	0	0	0	0	3151.36	0	0
0	A_V02	2	2011	0	6	0	3	0	0	0	0	0	0	0	0	0	0	0	0	0	1	0	0	0	0	0	0	0	0	0	0	0	2	0	0	0	0	0	0	0	0	0	0	0	0	0	3151.36	0	0
0	A_V02	1	2012	0	3	0	0	0	1	0	0	0	0	0	0	0	0	0	0	0	0	0	1	0	0	0	0	0	0	0	0	0	0	0	0	0	0	0	0	0	0	0	0	0	15481.2	0	14984.4	81757.7	0
0	A_V02	2	2012	0	6	0	0	0	1	0	0	0	0	0	0	0	0	0	0	0	0	0	0	0	0	0	0	0	3	0	0	0	0	0	0	0	0	0	0	0	0	0	0	0	15481.2	0	14984.4	81757.7	0
55557.9	A_V03	1	2009	0	3	0	0	0	1	0	0	0	0	0	0	0	2	0	0	0	0	0	0	0	0	0	0	0	0	0	0	0	0	0	0	0	0	0	0	0	0	0	0	0	0	0	34091.9	0	0
55557.9	A_V03	2	2009	0	4	0	0	0	0	0	0	0	0	0	0	0	0	0	0	0	0	0	0	0	0	0	0	0	2	0	0	0	0	0	0	0	0	0	0	0	0	0	0	0	0	0	34091.9	0	0
55557.9	A_V03	1	2010	0	4	0	0	0	0	0	2	0	0	0	0	0	1	0	0	0	0	0	0	0	0	0	0	0	0	1	0	0	0	1	0	0	0	0	0	0	0	0	0	0	0	0	0	33425.4	0
55557.9	A_V03	2	2010	0	2	0	0	0	0	0	0	0	0	0	0	0	0	0	0	0	0	0	0	0	1	1	0	0	1	0	0	0	0	1	0	0	0	0	0	0	0	0	0	1	0	0	0	33425.4	0
55557.9	A_V03	1	2011	0	3	0	0	0	3	0	0	0	0	0	0	0	0	0	0	0	0	0	0	0	0	0	0	0	2	0	0	0	0	0	0	0	0	0	0	0	0	0	0	0	41269.2	0	15159	16401.9	0
55557.9	A_V03	2	2011	0	4	0	7	0	0	0	0	0	0	0	0	0	0	0	0	0	0	0	0	0	1	0	0	0	0	0	0	0	0	1	0	0	0	0	0	0	0	0	0	0	41269.2	0	15159	16401.9	0
55557.9	A_V03	1	2012	0	3	0	0	0	1	0	0	0	0	0	0	0	0	0	0	0	0	0	0	0	0	0	0	0	0	0	0	0	0	0	0	0	0	0	0	0	0	0	0	0	41269.2	0	0	31396.8	0
55557.9	A_V03	2	2012	0	7	0	0	0	1	0	0	0	0	0	0	0	0	0	0	0	0	0	0	0	1	0	0	0	0	0	0	0	2	0	0	0	0	0	0	0	0	0	0	0	41269.2	0	0	31396.8	0
5585.36	A_V04	1	2009	0	4	0	0	0	0	0	0	0	0	0	0	0	0	0	0	0	0	0	0	0	0	0	0	0	0	0	0	0	0	0	0	0	0	0	0	0	0	0	0	0	0	0	32679.4	30826.6	0
5585.36	A_V04	2	2009	0	3	0	0	0	1	0	0	0	0	0	0	0	0	0	0	0	0	0	1	0	0	0	0	0	0	0	0	0	0	0	0	0	0	0	0	0	0	0	0	0	0	0	32679.4	30826.6	0
5585.36	A_V04	1	2010	0	6	0	0	0	0	0	1	0	0	0	0	0	0	0	0	0	0	0	0	0	0	0	0	0	0	0	0	0	0	0	0	0	0	0	0	0	0	0	0	0	0	0	0	28538.4	0
5585.36	A_V04	2	2010	0	4	0	1	0	0	0	0	0	0	0	0	0	0	0	0	0	0	0	0	0	0	0	0	0	0	0	0	0	0	0	0	0	0	0	0	0	0	0	0	0	0	0	0	28538.4	0
5585.36	A_V04	1	2011	0	4	0	1	0	0	0	0	0	0	0	0	0	0	0	0	0	0	0	0	0	0	0	0	0	0	0	0	0	0	0	0	0	0	0	0	0	0	0	0	0	0	0	39693	56684.1	0
5585.36	A_V04	2	2011	0	0	0	0	0	0	0	0	0	0	0	0	0	0	0	0	0	3	0	0	0	0	0	0	0	0	2	0	0	0	0	0	0	0	0	0	0	0	0	0	0	0	0	39693	56684.1	0
5585.36	A_V04	1	2012	0	3	0	0	0	2	0	0	0	0	0	0	0	0	0	0	0	0	0	0	0	0	0	0	0	0	0	0	0	0	0	0	0	0	0	0	0	0	0	0	0	0	0	232.051	19721.5	0
5585.36	A_V04	2	2012	0	7	0	0	0	0	0	0	0	0	0	0	0	0	0	0	0	0	0	0	0	0	0	0	0	0	0	0	0	0	0	0	0	0	0	0	0	0	0	0	0	0	0	232.051	19721.5	0
101022	A_V05	1	2009	0	3	0	0	1	3	0	0	0	0	0	0	2	2	0	0	0	0	1	1	0	0	0	0	0	0	0	0	0	0	0	0	0	1	0	0	0	0	0	0	0	8252.26	18266.4	35186.8	0	0
101022	A_V05	2	2009	0	3	0	0	0	3	0	0	0	0	0	0	1	1	0	0	0	0	0	0	0	1	0	0	0	0	0	0	0	0	1	0	0	1	0	0	0	0	0	0	0	8252.26	18266.4	35186.8	0	0
101022	A_V05	1	2010	0	5	0	0	0	3	1	1	0	0	0	0	2	1	0	0	0	1	1	0	0	0	0	0	0	0	0	0	0	0	2	0	0	1	0	0	0	0	0	0	0	8144.2	18266.4	0	31332.9	0
101022	A_V05	2	2010	0	2	0	0	0	2	0	0	0	0	0	0	2	1	0	0	0	0	1	0	0	1	0	0	0	0	0	0	0	0	0	0	0	1	0	0	0	2	0	0	0	8144.2	18266.4	0	31332.9	0
101022	A_V05	1	2011	1	0	0	0	2	3	0	0	0	0	0	0	2	2	0	0	0	0	1	0	0	1	0	0	0	0	0	0	1	0	0	0	0	2	0	0	0	0	0	0	0	0	16732.5	35405.8	21204.4	0
101022	A_V05	2	2011	0	3	0	0	0	1	0	0	0	0	0	0	2	0	0	0	0	0	0	0	0	1	0	0	0	0	0	0	0	1	1	0	0	2	0	0	0	0	0	0	0	0	16732.5	35405.8	21204.4	0
101022	A_V05	1	2012	0	3	0	0	0	2	0	0	0	0	0	0	2	0	1	0	0	0	0	0	0	0	0	0	0	0	0	0	0	0	0	2	0	3	0	0	1	0	0	0	0	4301.14	14144.3	4122.14	5054.47	0
101022	A_V05	2	2012	0	5	0	0	0	3	0	0	0	0	0	0	2	0	0	0	0	1	2	0	0	1	0	0	0	0	1	0	2	0	1	1	0	0	0	0	0	1	0	0	0	4301.14	14144.3	4122.14	5054.47	0
88902.1	A_V06	1	2009	0	4	0	0	0	0	0	0	0	0	0	0	2	0	0	0	0	0	0	0	0	0	0	0	0	2	0	0	0	0	1	0	0	0	0	0	0	0	0	0	0	0	0	0	39041.7	0
88902.1	A_V06	2	2009	0	3	0	0	0	0	0	0	0	0	0	0	0	0	0	0	0	0	0	0	0	0	0	0	0	0	0	0	0	0	0	0	0	0	0	0	0	0	0	0	0	0	0	0	39041.7	0
88902.1	A_V06	1	2010	0	2	0	0	0	3	0	1	0	0	0	0	0	0	0	0	0	0	0	0	0	0	0	0	0	0	0	0	0	0	1	0	0	0	0	0	0	0	0	0	0	0	0	33152.6	52947.9	0
88902.1	A_V06	2	2010	0	3	0	0	0	0	0	0	0	0	0	0	0	0	0	0	0	0	0	1	0	0	1	0	2	0	0	0	0	0	0	0	0	0	0	0	0	1	0	0	0	0	0	33152.6	52947.9	0
88902.1	A_V06	1	2011	0	1	0	2	0	0	0	0	0	0	0	0	0	0	0	0	0	0	0	0	0	1	0	0	0	0	0	0	0	0	0	0	0	0	0	0	0	0	0	0	0	0	0	0	35975.8	0
88902.1	A_V06	2	2011	0	4	0	0	0	0	0	0	0	0	0	0	1	0	0	0	0	0	0	0	0	0	0	0	0	1	0	0	0	1	1	0	0	0	0	0	0	0	0	0	0	0	0	0	35975.8	0
88902.1	A_V06	1	2012	0	3	0	0	0	1	1	0	0	0	0	0	0	0	0	0	0	0	0	0	0	0	0	1	0	0	0	0	0	0	2	0	0	0	0	0	0	0	0	0	0	52947.9	0	0	0	0
88902.1	A_V06	2	2012	0	4	0	3	0	4	1	0	0	0	0	0	0	0	0	0	0	0	2	0	0	0	0	0	0	0	0	0	0	0	2	0	0	0	0	0	0	0	0	0	0	52947.9	0	0	0	0
95442.9	A_V07	1	2009	0	1	0	0	0	1	0	0	0	0	0	0	0	1	0	0	0	0	0	0	0	0	0	0	6	0	0	0	1	0	1	0	0	2	0	1	0	0	0	0	0	0	7130.24	0	0	268.483
95442.9	A_V07	2	2009	0	0	0	0	0	0	0	0	0	0	0	0	1	0	0	0	0	0	0	0	0	1	0	0	10	0	0	0	0	1	0	0	0	0	0	0	0	2	0	0	0	0	7130.24	0	0	268.483
95442.9	A_V07	1	2010	0	1	0	0	0	0	0	0	0	0	0	0	0	0	0	0	0	0	0	0	1	0	1	0	10	0	0	0	0	0	0	0	0	1	0	0	0	0	0	0	1	0	0	15149.7	3894.89	268.483
95442.9	A_V07	2	2010	0	0	0	0	0	0	0	0	0	0	0	0	0	0	0	0	0	0	0	0	0	0	0	0	9	0	0	0	0	0	0	0	0	0	0	0	0	2	0	0	0	0	0	15149.7	3894.89	268.483
95442.9	A_V07	1	2011	0	0	0	0	0	0	1	0	0	0	0	0	1	0	0	0	0	0	1	0	0	4	4	0	11	0	0	0	0	1	0	2	0	1	0	0	0	0	1	0	0	0	7130.24	0	0	268.484
95442.9	A_V07	2	2011	0	0	0	0	0	0	1	0	0	0	0	0	2	0	0	0	0	0	0	0	0	1	1	0	17	1	0	0	0	2	2	0	0	2	0	0	0	2	0	0	1	0	7130.24	0	0	268.484
95442.9	A_V07	1	2012	0	1	0	0	0	0	0	0	0	0	0	0	0	0	0	0	0	0	0	0	0	0	0	0	20	0	0	0	0	2	3	0	0	2	0	1	0	0	1	0	2	0	7130.24	0	18369.6	0
95442.9	A_V07	2	2012	0	0	0	0	0	0	1	0	0	0	1	0	0	0	0	0	0	1	1	0	0	0	0	0	15	0	0	0	0	0	1	0	0	0	0	0	0	0	0	0	0	0	7130.24	0	18369.6	0
73098.3	A_V08	1	2009	0	2	0	0	0	1	0	0	0	0	0	0	0	0	0	0	0	0	0	0	0	0	0	0	0	0	0	0	0	0	0	0	1	0	0	0	0	0	0	0	0	22314.3	1325.5	976.008	19525.9	0
73098.3	A_V08	2	2009	0	2	0	0	0	2	0	0	0	0	0	0	1	0	0	0	0	0	0	0	0	0	0	0	0	0	0	0	0	0	0	0	0	1	0	0	0	2	0	0	0	22314.3	1325.5	976.008	19525.9	0
73098.3	A_V08	1	2010	0	1	0	1	0	3	0	0	0	0	0	0	0	0	0	0	0	0	0	1	0	0	0	0	0	0	0	0	0	0	0	0	0	1	0	0	0	2	0	0	0	0	10013.8	0	95388	1707.17
73098.3	A_V08	2	2010	0	2	0	0	0	0	0	0	2	0	0	0	1	2	0	0	0	0	0	0	0	0	0	0	0	0	0	0	0	0	0	0	0	1	0	0	0	1	0	0	0	0	10013.8	0	95388	1707.17
73098.3	A_V08	1	2011	0	0	0	0	0	2	1	0	0	0	0	0	2	1	0	0	0	0	0	0	0	0	0	0	0	0	0	0	0	0	0	0	0	3	0	0	0	0	0	0	0	0	2301.51	0	0	1707.17
73098.3	A_V08	2	2011	0	4	0	0	0	0	0	1	0	0	0	0	2	0	0	0	0	0	1	0	0	0	0	0	0	1	0	0	0	0	0	0	0	1	0	0	0	0	0	0	0	0	2301.51	0	0	1707.17
73098.3	A_V08	1	2012	0	6	0	0	0	0	0	0	0	0	0	0	1	0	0	0	0	0	0	0	0	0	0	0	0	0	0	0	0	0	0	1	0	0	0	0	0	0	0	0	0	0	2301.51	7712.3	22314.3	1707.17
73098.3	A_V08	2	2012	0	4	0	0	0	0	0	0	0	0	0	0	1	1	0	0	0	0	1	0	0	2	0	0	0	0	0	0	1	0	1	0	0	2	0	0	0	0	0	0	0	0	2301.51	7712.3	22314.3	1707.17
81946.4	A_V09	1	2009	0	3	0	0	0	0	1	0	0	0	0	0	0	0	0	0	0	0	0	0	0	0	0	0	0	0	0	0	0	0	1	0	1	0	0	0	0	0	0	0	0	0	0	0	0	0
81946.4	A_V09	2	2009	0	3	0	0	1	0	0	0	0	0	0	0	0	0	0	0	0	0	0	0	0	0	0	0	0	0	0	0	0	0	0	0	0	0	0	0	0	0	0	0	0	0	0	0	0	0
81946.4	A_V09	1	2010	0	3	0	0	0	2	0	0	0	0	0	0	0	0	0	0	1	0	0	0	0	0	0	0	0	0	0	0	0	0	1	0	0	1	0	0	0	0	0	0	0	0	14399.7	0	36214.2	0
81946.4	A_V09	2	2010	0	3	0	0	0	0	0	0	0	0	0	0	1	0	0	0	0	0	0	0	0	0	1	0	0	0	0	0	0	0	1	0	0	0	1	0	0	0	0	0	0	0	14399.7	0	36214.2	0
81946.4	A_V09	1	2011	0	2	0	0	0	0	0	0	0	0	0	0	1	0	0	0	0	0	0	1	0	1	0	0	0	0	0	0	0	0	1	0	0	0	0	0	0	0	0	0	0	0	0	0	51831.6	0
81946.4	A_V09	2	2011	0	2	0	0	0	0	0	0	0	0	0	0	1	0	0	0	0	0	0	0	0	1	2	0	0	0	0	0	0	2	2	0	0	0	0	0	1	2	0	0	0	0	0	0	51831.6	0
81946.4	A_V09	1	2012	0	3	0	0	0	0	0	0	2	0	0	0	0	0	0	0	0	0	0	0	0	0	0	0	0	0	0	0	0	0	0	0	0	0	0	0	0	0	0	0	0	0	0	0	1984.06	0
81946.4	A_V09	2	2012	0	3	0	0	0	1	0	1	0	0	0	0	1	0	0	0	0	0	1	4	0	0	0	0	0	0	0	0	0	0	2	0	0	0	0	0	0	0	0	0	1	0	0	0	1984.06	0
85060.8	A_V10	1	2009	0	4	0	1	0	0	0	0	0	0	0	0	0	0	0	0	0	0	0	0	0	0	0	0	0	0	0	0	0	0	1	0	0	0	0	0	0	0	0	0	0	4515.87	1886.06	3788.52	0	0
85060.8	A_V10	2	2009	0	5	0	0	1	0	0	0	0	0	0	0	0	0	0	0	0	0	0	0	0	0	0	0	0	0	0	0	0	0	0	0	0	0	0	0	0	0	0	0	0	4515.87	1886.06	3788.52	0	0
85060.8	A_V10	1	2010	0	3	0	0	1	2	0	0	0	0	0	0	0	0	0	0	0	0	0	0	0	0	0	0	0	2	0	0	0	0	1	0	0	0	0	0	0	0	0	0	0	0	4771.99	30556.3	0	0
85060.8	A_V10	2	2010	0	2	0	0	0	0	0	0	0	0	0	0	1	0	0	0	0	0	0	1	0	0	0	0	0	0	0	0	0	1	1	0	0	0	0	0	0	0	0	0	0	0	4771.99	30556.3	0	0
85060.8	A_V10	1	2011	0	2	0	0	0	0	0	0	0	0	0	0	0	0	0	0	0	0	0	0	0	3	0	1	0	0	0	0	0	0	1	1	0	0	0	0	0	0	0	0	0	0	3833.82	0	21503.4	0
85060.8	A_V10	2	2011	0	1	1	0	0	0	1	0	1	0	0	0	0	0	0	0	0	0	0	0	1	0	0	0	0	1	0	0	0	0	1	0	0	0	0	0	0	0	0	0	0	0	3833.82	0	21503.4	0
85060.8	A_V10	1	2012	0	2	0	0	1	0	0	0	0	0	0	0	2	0	0	0	0	0	0	0	0	1	0	0	0	0	0	0	0	0	0	0	0	1	0	0	0	0	0	0	0	2933.84	3337.72	29818.8	0	0
85060.8	A_V10	2	2012	0	3	0	1	0	0	1	0	0	0	0	0	1	0	0	0	0	0	1	0	0	0	0	0	0	0	0	0	0	0	1	0	0	1	0	0	0	0	0	0	0	2933.84	3337.72	29818.8	0	0
119483	A_V11	1	2009	0	2	0	0	0	2	0	0	0	0	0	0	1	1	0	0	0	0	0	1	0	1	1	0	0	0	1	0	0	0	0	0	0	2	0	0	0	0	0	1	0	0	35570.4	8015.15	7778.45	0
119483	A_V11	2	2009	0	2	0	0	0	0	1	0	0	0	0	0	0	0	0	0	0	2	2	1	0	1	0	0	0	0	1	0	0	0	1	0	0	0	0	0	0	2	0	0	0	0	35570.4	8015.15	7778.45	0
119483	A_V11	1	2010	0	4	0	0	1	0	0	0	0	0	0	0	0	1	0	0	0	0	0	0	0	0	1	0	0	0	0	0	0	1	2	0	0	2	0	0	0	2	0	0	0	0	43585.6	0	32871.3	0
119483	A_V11	2	2010	0	3	0	0	0	0	0	0	0	0	0	0	1	2	0	0	0	0	0	0	0	2	0	0	0	0	0	0	0	0	3	0	0	1	0	0	0	3	0	0	0	0	43585.6	0	32871.3	0
119483	A_V11	1	2011	1	1	0	0	1	0	2	0	0	0	0	0	3	1	0	0	0	0	0	0	0	0	0	0	0	0	0	0	0	0	1	0	0	4	0	0	0	0	0	0	0	21288.2	26491.5	0	0	0
119483	A_V11	2	2011	0	2	0	0	0	0	1	0	0	0	0	0	0	1	0	0	0	1	1	0	0	0	0	1	0	0	0	0	0	1	2	1	0	2	0	0	0	3	0	0	0	21288.2	26491.5	0	0	0
119483	A_V11	1	2012	0	0	0	0	0	1	0	0	0	0	0	0	1	0	0	0	0	0	0	0	0	0	0	0	0	0	0	0	0	0	1	2	1	0	0	0	0	0	0	0	0	44714.4	22834.2	0	0	0
119483	A_V11	2	2012	0	2	0	0	0	0	1	0	2	0	0	0	3	0	1	0	0	1	0	0	0	0	0	0	0	0	0	0	0	0	0	1	0	3	0	0	0	1	0	1	0	44714.4	22834.2	0	0	0
77735.4	A_V12	1	2009	0	4	0	0	0	1	0	1	0	0	0	0	1	0	0	0	0	0	0	0	0	0	0	0	0	2	1	0	0	0	0	0	0	1	0	0	0	0	0	0	0	0	1952.28	13574.5	19320.6	0
77735.4	A_V12	2	2009	0	4	0	0	0	1	0	0	0	0	0	0	0	1	0	0	0	1	0	0	0	0	0	0	0	0	1	0	0	0	0	0	0	0	0	0	0	0	0	0	0	0	1952.28	13574.5	19320.6	0
77735.4	A_V12	1	2010	0	4	0	0	0	2	0	0	0	0	0	0	1	1	0	0	0	0	0	0	0	0	0	0	0	0	1	0	0	0	0	0	0	0	1	0	0	0	0	0	0	0	127.401	0	37827.2	0
77735.4	A_V12	2	2010	0	5	0	0	0	0	0	0	0	0	0	0	0	0	0	0	0	0	0	0	0	0	0	0	0	2	0	0	0	0	1	0	0	0	0	0	0	0	0	0	0	0	127.401	0	37827.2	0
77735.4	A_V12	1	2011	0	3	0	0	0	0	0	0	0	0	0	0	1	0	0	0	0	0	0	0	0	0	0	0	0	0	0	0	0	0	0	0	0	0	0	0	0	0	0	0	0	0	127.401	785.753	30327.4	0
77735.4	A_V12	2	2011	0	4	0	0	0	0	0	0	0	0	0	0	1	1	0	0	0	3	1	0	0	0	1	0	0	1	0	0	0	0	0	0	0	0	0	0	0	0	0	0	0	0	127.401	785.753	30327.4	0
77735.4	A_V12	1	2012	0	3	0	0	0	1	1	0	0	0	0	0	0	0	0	0	0	0	0	0	0	0	0	0	0	0	0	0	0	0	0	0	0	1	0	0	0	0	0	0	0	23970.4	0	19320.6	0	0
77735.4	A_V12	2	2012	0	5	0	0	0	0	0	0	0	0	0	0	0	0	0	0	0	1	0	0	0	0	0	0	0	0	1	0	0	0	0	0	0	0	0	0	0	1	0	0	0	23970.4	0	19320.6	0	0
97112.7	A_V13	1	2009	0	2	0	0	0	1	0	1	0	0	0	0	1	0	0	0	0	0	0	0	0	0	0	0	0	0	0	0	0	0	2	0	0	2	0	0	2	0	0	0	0	32538.3	12356.7	3535.1	26973	0
97112.7	A_V13	2	2009	1	3	0	0	0	0	0	0	0	0	0	0	1	0	0	0	0	1	0	0	0	1	1	1	0	1	1	0	0	0	2	0	0	1	0	0	0	1	0	0	0	32538.3	12356.7	3535.1	26973	0
97112.7	A_V13	1	2010	0	2	0	0	0	1	0	0	0	0	0	0	1	0	0	0	0	0	0	0	1	0	1	0	0	0	0	0	0	2	1	0	0	1	0	0	0	1	0	0	0	21784.6	12130	0	0	0
97112.7	A_V13	2	2010	0	3	0	0	0	0	0	0	0	0	0	0	1	0	1	0	0	0	0	0	1	1	0	0	1	0	3	0	0	1	0	1	0	0	0	0	0	2	0	0	0	21784.6	12130	0	0	0
97112.7	A_V13	1	2011	0	1	0	0	0	3	0	0	0	0	0	0	0	0	0	0	0	0	0	0	0	1	0	1	0	0	0	0	0	0	1	0	0	2	0	0	0	0	0	0	0	33962.7	0	0	54245.4	0
97112.7	A_V13	2	2011	0	2	0	0	0	0	0	0	0	0	0	0	2	1	0	0	0	0	0	0	0	1	1	0	0	2	0	0	1	2	1	0	0	1	0	0	1	1	0	0	0	33962.7	0	0	54245.4	0
97112.7	A_V13	1	2012	0	2	0	0	0	1	0	0	0	0	0	0	0	0	0	0	0	0	0	0	0	1	0	0	0	0	0	0	0	0	0	0	0	2	0	0	0	0	0	0	0	12404.8	0	0	0	0
97112.7	A_V13	2	2012	0	4	0	0	0	2	0	0	0	0	0	0	2	1	0	0	0	0	0	0	0	1	1	0	0	0	0	0	0	1	1	1	0	2	0	0	0	2	0	0	0	12404.8	0	0	0	0
53531.8	A_V14	1	2009	0	4	0	0	0	2	0	0	1	0	0	0	1	0	0	0	0	0	0	0	0	0	0	1	1	0	0	0	0	1	2	0	0	1	0	0	0	0	0	0	0	13664.8	0	25226.1	48025.4	0
53531.8	A_V14	2	2009	1	2	0	0	0	0	0	0	0	0	0	0	1	0	0	0	0	0	0	0	0	0	0	1	0	1	0	0	0	1	1	0	0	2	1	0	0	5	0	0	0	13664.8	0	25226.1	48025.4	0
53531.8	A_V14	1	2010	0	4	0	0	0	2	0	0	0	0	0	0	0	0	0	0	0	0	0	0	0	0	0	0	0	0	0	0	1	1	0	0	0	1	0	0	0	8	0	0	0	16367.1	0	8367.53	0	0
53531.8	A_V14	2	2010	0	6	0	0	0	0	0	0	0	0	0	0	0	0	0	0	0	0	0	0	0	0	0	0	0	0	0	0	0	1	0	0	0	0	0	0	0	0	1	0	0	16367.1	0	8367.53	0	0
53531.8	A_V14	1	2011	0	0	0	0	0	0	0	0	0	0	0	0	1	0	0	0	0	0	0	0	0	0	0	0	2	0	0	0	0	0	0	0	0	1	0	0	0	0	0	0	0	16367.1	803.362	22032.3	37919.5	0
53531.8	A_V14	2	2011	0	3	0	0	0	0	0	0	0	0	0	0	0	2	0	0	0	0	0	0	0	1	0	0	0	0	0	0	0	0	0	0	0	1	0	0	0	1	0	0	0	16367.1	803.362	22032.3	37919.5	0
53531.8	A_V14	1	2012	0	3	0	0	0	1	0	0	0	0	0	0	0	0	0	0	0	1	0	0	0	0	0	0	0	0	0	0	0	0	0	0	0	0	0	0	0	0	0	0	1	31390.4	0	5831.89	8636.25	0
53531.8	A_V14	2	2012	0	3	2	0	0	3	0	0	0	0	0	0	0	0	0	0	0	0	0	0	0	0	0	0	0	0	0	0	2	6	1	0	0	0	0	0	0	1	0	0	0	31390.4	0	5831.89	8636.25	0
100549	A_V15	1	2009	0	3	0	0	0	0	0	0	0	0	0	0	1	1	0	0	0	0	0	0	0	2	0	0	0	0	0	0	2	0	0	0	0	1	0	0	0	0	0	0	1	0	2608.52	18910.1	54603.9	0
100549	A_V15	2	2009	0	3	0	0	0	0	0	0	0	0	0	0	0	0	0	0	0	0	1	0	0	1	0	0	0	0	0	0	0	0	1	0	0	1	0	0	0	0	0	0	0	0	2608.52	18910.1	54603.9	0
100549	A_V15	1	2010	0	3	0	0	0	0	0	0	0	0	0	0	1	1	0	0	0	0	2	0	0	1	0	0	0	0	0	0	0	1	2	0	0	1	0	0	0	0	1	0	0	11737.1	0	0	0	0
100549	A_V15	2	2010	0	3	0	0	0	0	0	0	0	0	0	0	1	2	0	0	0	0	0	0	0	1	0	0	5	0	0	0	0	0	0	0	0	2	1	0	0	1	0	0	0	11737.1	0	0	0	0
100549	A_V15	1	2011	0	1	0	0	0	0	1	0	5	0	0	0	0	0	0	0	0	0	0	0	0	1	0	1	0	0	0	0	3	1	3	0	0	3	0	1	0	1	1	0	3	18464.3	0	7732.2	0	0
100549	A_V15	2	2011	0	1	0	0	0	0	1	0	1	0	0	1	1	0	0	0	0	0	1	1	0	3	0	0	0	0	0	0	0	0	2	0	0	0	0	0	1	0	0	0	0	18464.3	0	7732.2	0	0
100549	A_V15	1	2012	0	2	0	0	0	1	0	0	0	0	0	0	2	0	0	0	0	0	0	0	0	3	0	0	0	0	0	0	0	3	0	1	0	1	0	0	0	0	0	0	1	12296.2	0	0	12023	0
100549	A_V15	2	2012	0	2	0	0	0	2	0	0	1	0	0	0	1	0	0	0	0	0	1	0	0	1	1	0	0	0	0	0	1	10	1	0	0	3	0	0	0	0	0	0	0	12296.2	0	0	12023	0
49983.1	A_V16	1	2009	0	5	0	0	0	1	0	0	0	0	0	0	0	0	0	0	0	0	0	0	0	0	0	0	0	0	0	0	0	0	0	0	0	0	0	0	0	0	0	0	0	16664.4	0	0	3.3595	0
49983.1	A_V16	2	2009	0	4	0	0	0	1	0	0	0	0	0	0	0	0	0	0	0	0	0	0	0	0	0	0	0	0	0	0	0	0	0	0	0	0	0	0	0	0	0	0	0	16664.4	0	0	3.3595	0
49983.1	A_V16	1	2010	0	1	0	0	0	1	0	0	0	0	0	0	0	0	0	0	0	0	0	0	0	1	0	0	0	0	0	1	0	0	0	0	0	0	0	0	0	0	0	0	0	16664.4	0	0	8983.44	0
49983.1	A_V16	2	2010	0	3	0	0	0	0	0	1	0	0	0	0	0	0	0	0	0	0	0	0	0	0	0	0	2	0	0	0	0	0	1	0	0	0	0	0	0	0	0	0	0	16664.4	0	0	8983.44	0
49983.1	A_V16	1	2011	0	3	0	0	0	0	0	0	0	0	0	0	0	0	0	0	0	0	0	0	0	0	0	0	0	0	0	0	2	0	0	0	0	0	0	0	0	0	1	0	0	16664.4	0	3.3595	0	0
49983.1	A_V16	2	2011	0	4	0	4	0	0	0	0	0	0	0	0	1	0	0	0	0	0	1	0	0	0	0	0	0	0	0	0	0	1	1	0	0	0	0	0	0	0	0	0	0	16664.4	0	3.3595	0	0
49983.1	A_V16	1	2012	0	2	0	0	0	1	0	0	0	0	0	0	0	0	0	0	0	0	0	0	0	0	0	0	0	2	0	0	0	0	0	0	0	0	0	0	0	0	0	0	0	16664.4	0	0	45749.4	20592.6
49983.1	A_V16	2	2012	0	3	1	0	0	0	0	0	0	0	0	0	0	0	0	0	0	0	0	0	0	0	0	0	0	1	0	0	0	0	0	0	0	0	0	0	0	0	0	0	0	16664.4	0	0	45749.4	20592.6
0	A_V17	1	2009	0	4	0	0	0	2	0	0	2	0	0	0	0	0	0	0	0	0	0	0	0	0	0	0	0	0	0	0	0	0	0	0	0	0	0	0	0	0	0	0	0	0	8622.33	15051.6	3004.66	0
0	A_V17	2	2009	0	3	0	0	0	2	0	0	0	0	0	0	0	0	0	0	0	0	0	0	0	0	0	0	0	0	0	0	0	0	0	0	0	0	0	0	0	0	0	0	0	0	8622.33	15051.6	3004.66	0
0	A_V17	1	2010	0	3	0	0	0	3	0	0	0	0	0	0	0	0	0	0	0	0	0	0	0	0	0	0	0	2	0	0	0	0	0	0	0	0	0	0	0	0	0	0	0	8622.33	0	0	16134.4	0
0	A_V17	2	2010	0	1	0	0	0	2	0	0	0	0	0	0	0	0	0	0	0	0	0	0	0	0	0	0	0	0	0	0	0	0	0	0	0	0	0	0	0	0	0	0	0	8622.33	0	0	16134.4	0
0	A_V17	1	2011	0	2	0	0	0	2	0	0	0	0	0	0	0	0	0	0	0	0	0	0	0	0	0	0	0	0	0	0	0	0	0	0	0	0	0	0	0	0	0	0	0	11627	0	0	16191.3	0
0	A_V17	2	2011	0	2	0	0	0	0	0	0	0	0	0	0	0	0	0	0	0	0	0	2	0	0	0	0	0	0	0	0	0	0	0	0	0	0	0	0	0	0	0	0	0	11627	0	0	16191.3	0
0	A_V17	1	2012	0	4	0	1	0	1	0	0	0	0	0	0	0	0	0	0	0	0	0	0	0	0	0	0	0	0	0	0	0	0	0	0	0	0	0	0	0	0	0	0	0	3004.66	0	0	43327	8622.33
0	A_V17	2	2012	0	4	1	1	0	2	0	0	0	0	0	0	0	0	0	0	0	1	0	0	0	0	0	0	0	0	0	0	0	0	0	0	0	0	0	0	0	0	0	0	0	3004.66	0	0	43327	8622.33
93774.8	A_V18	1	2009	0	2	0	0	0	2	0	0	0	0	0	0	1	2	0	0	0	0	0	0	0	1	0	0	0	0	0	0	0	0	1	0	0	0	0	0	0	0	0	0	0	30494.5	12.5951	0	9567.44	0
93774.8	A_V18	2	2009	0	1	0	0	0	1	1	0	0	0	0	0	1	0	0	0	0	0	1	0	0	0	0	0	0	0	0	0	0	0	2	0	0	1	0	0	0	0	0	0	0	30494.5	12.5951	0	9567.44	0
93774.8	A_V18	1	2010	0	2	0	0	0	2	0	0	0	0	0	0	0	1	0	0	0	0	0	0	0	0	0	0	0	0	0	0	0	0	2	0	0	0	0	0	0	0	0	0	0	30494.5	0	0	0	0
93774.8	A_V18	2	2010	0	1	0	0	0	1	0	0	1	0	0	0	2	1	0	0	0	0	0	0	0	0	0	0	0	0	0	0	0	0	1	0	0	1	0	0	0	0	0	0	0	30494.5	0	0	0	0
93774.8	A_V18	1	2011	0	3	0	0	0	3	1	0	0	0	0	0	1	1	0	0	0	0	0	0	0	0	0	0	0	0	0	0	0	1	1	0	0	1	0	0	0	0	0	0	0	30494.5	12.595	0	0	0
93774.8	A_V18	2	2011	0	3	0	0	0	0	0	0	0	0	0	0	1	0	0	0	0	0	1	0	0	0	1	0	0	0	0	0	0	1	1	0	0	0	0	0	0	0	0	0	0	30494.5	12.595	0	0	0
93774.8	A_V18	1	2012	0	3	0	0	0	0	1	0	0	0	0	0	0	0	0	0	0	0	0	1	0	1	0	0	0	0	0	0	0	0	0	0	0	1	0	0	0	0	0	0	0	0	0	0	44396.9	0
93774.8	A_V18	2	2012	0	5	0	0	0	0	0	0	0	0	0	0	1	0	0	0	0	0	1	0	0	0	0	0	0	0	0	0	1	1	1	0	0	0	0	0	0	1	1	0	0	0	0	0	44396.9	0
113779	A_V19	1	2009	0	2	0	0	2	3	0	0	1	0	0	0	0	0	0	0	0	0	1	0	0	0	0	0	0	0	0	0	0	0	1	0	0	1	0	0	1	0	0	0	0	0	4617.29	0	18930.7	0
113779	A_V19	2	2009	0	2	0	0	2	2	0	0	0	0	0	0	2	2	0	0	0	0	2	0	0	0	0	0	0	0	0	0	0	0	1	0	0	2	0	0	0	1	0	0	0	0	4617.29	0	18930.7	0
113779	A_V19	1	2010	0	2	0	0	1	1	0	0	0	0	0	0	2	2	0	0	0	0	0	0	0	0	0	0	0	0	0	0	0	0	2	1	0	0	0	0	0	0	0	0	0	0	3165.34	3015.11	55445.2	0
113779	A_V19	2	2010	0	1	0	0	2	0	0	0	0	0	0	0	2	1	0	0	0	0	0	1	0	0	1	0	0	0	0	0	0	1	2	2	0	1	0	0	0	1	0	0	0	0	3165.34	3015.11	55445.2	0
113779	A_V19	1	2011	0	0	0	0	1	1	4	0	0	0	0	0	4	0	0	0	0	0	0	0	0	1	0	0	0	0	0	0	0	0	3	2	0	0	0	0	0	0	0	0	0	0	3015.11	5581.23	0	0
113779	A_V19	2	2011	0	0	0	0	2	2	0	0	0	0	0	0	1	0	0	0	1	0	1	0	0	1	1	0	0	0	0	0	0	0	1	0	0	1	0	0	0	0	0	0	0	0	3015.11	5581.23	0	0
113779	A_V19	1	2012	1	3	0	0	0	2	2	0	0	0	0	0	0	0	0	0	0	0	0	0	0	0	0	1	0	0	0	0	0	0	2	2	0	2	0	0	0	0	0	0	0	0	0	0	0	0
113779	A_V19	2	2012	0	1	0	0	0	1	0	1	0	0	0	0	3	0	0	0	0	0	3	0	0	0	1	0	0	0	0	0	0	0	1	0	0	1	0	0	0	1	0	0	0	0	0	0	0	0
90451.3	A_V20	1	2009	0	4	0	0	0	4	0	0	0	0	0	0	1	0	0	0	0	0	0	0	0	1	0	0	0	1	0	0	0	0	0	0	0	3	0	0	0	0	0	0	0	0	507.998	54769	2610.84	0
90451.3	A_V20	2	2009	0	2	0	0	2	3	0	0	0	0	0	0	2	0	1	0	0	0	2	0	0	1	0	0	0	0	0	0	0	0	0	0	0	1	0	0	0	1	0	0	0	0	507.998	54769	2610.84	0
90451.3	A_V20	1	2010	0	2	0	0	1	1	0	0	0	0	0	1	0	0	0	0	0	0	1	0	0	1	0	0	0	1	0	0	0	1	0	1	0	3	0	0	0	1	0	0	0	0	507.998	972.442	8046.25	0
90451.3	A_V20	2	2010	0	4	0	0	0	2	0	0	0	0	0	0	1	0	0	0	0	0	0	0	0	0	0	0	0	0	0	0	2	2	0	1	0	0	0	0	0	2	0	0	0	0	507.998	972.442	8046.25	0
90451.3	A_V20	1	2011	0	1	0	1	0	0	0	0	0	0	0	0	0	0	0	0	0	0	0	0	0	1	0	0	0	0	0	0	0	2	0	0	0	3	0	0	0	0	0	0	0	779.284	507.998	972.442	99169.6	0
90451.3	A_V20	2	2011	0	2	0	0	1	0	1	1	0	0	0	0	2	0	0	0	0	0	2	0	0	1	0	0	0	0	0	0	0	2	2	1	0	1	0	0	0	1	0	0	0	779.284	507.998	972.442	99169.6	0
90451.3	A_V20	1	2012	1	3	0	0	1	2	0	0	0	0	0	0	0	0	0	0	0	0	0	0	0	0	0	0	0	0	0	0	0	0	0	1	0	3	0	0	0	0	0	0	0	779.284	507.998	0	8258.8	0
90451.3	A_V20	2	2012	0	3	0	0	0	2	0	0	0	0	0	0	0	0	0	0	0	1	2	0	0	1	0	0	0	0	0	0	0	0	0	1	0	1	0	0	0	1	0	0	0	779.284	507.998	0	8258.8	0
74475.4	B_B11Biodiv	1	2009	0	2	0	0	0	0	0	0	1	0	0	0	0	1	0	0	0	0	0	1	0	0	0	0	0	0	0	0	0	0	1	0	0	0	0	0	0	0	0	0	0	0	0	0	40872.1	0
74475.4	B_B11Biodiv	2	2009	0	0	0	0	0	0	0	0	0	0	0	0	0	1	0	0	0	0	0	0	0	0	0	0	0	0	0	0	0	0	0	0	0	0	0	0	0	0	0	0	0	0	0	0	40872.1	0
74475.4	B_B11Biodiv	1	2010	0	2	0	0	0	0	0	0	0	0	0	0	1	1	0	0	0	0	0	0	0	0	0	1	0	0	0	0	0	0	1	1	0	0	0	0	0	0	0	0	0	0	0	0	0	0
74475.4	B_B11Biodiv	2	2010	0	1	0	1	0	0	0	0	0	0	0	0	0	0	0	0	0	0	1	0	0	0	0	0	0	0	0	0	0	0	1	0	0	0	0	0	0	0	0	0	0	0	0	0	0	0
74475.4	B_B11Biodiv	1	2011	0	3	0	0	0	0	0	0	0	0	0	0	1	0	0	0	0	0	0	0	0	1	0	0	0	0	0	0	0	0	1	0	0	0	0	0	0	0	0	0	0	0	0	0	0	0
74475.4	B_B11Biodiv	2	2011	0	1	0	0	0	0	0	0	0	0	0	0	0	1	0	0	0	0	0	0	0	1	0	0	0	0	0	0	0	1	2	0	0	0	0	0	0	0	0	0	0	0	0	0	0	0
74475.4	B_B11Biodiv	1	2012	0	2	0	0	0	0	0	0	0	0	0	0	0	0	0	0	0	0	0	0	0	0	0	0	0	0	0	0	0	0	0	0	0	0	0	0	0	0	0	0	0	0	0	0	24290.9	0
74475.4	B_B11Biodiv	2	2012	0	1	0	0	0	0	0	0	0	0	0	0	0	1	0	0	0	0	0	0	0	0	1	0	0	0	0	0	0	0	1	0	0	0	0	0	0	0	0	0	0	0	0	0	24290.9	0
123939	B_B13Biodiv	1	2009	0	0	0	0	0	0	0	0	0	0	0	0	0	0	1	0	0	0	0	0	0	0	0	1	0	0	0	0	0	0	1	0	1	3	0	0	0	0	0	0	0	4375.27	4030.16	0	0	3541.21
123939	B_B13Biodiv	2	2009	0	2	0	0	0	0	1	0	0	0	0	0	2	1	0	0	0	0	0	0	0	0	0	0	0	0	0	0	0	0	0	0	0	0	0	0	0	0	0	0	0	4375.27	4030.16	0	0	3541.21
123939	B_B13Biodiv	1	2010	0	0	0	0	0	0	1	0	0	0	0	0	1	0	0	0	1	0	0	1	0	1	0	1	0	0	0	0	0	0	3	1	0	1	1	0	0	0	0	0	0	0	4030.16	0	13214.7	3541.21
123939	B_B13Biodiv	2	2010	0	2	0	0	0	0	0	0	0	0	0	0	0	0	0	0	0	0	1	0	0	1	0	0	0	0	0	0	0	0	3	1	1	0	0	0	0	0	0	0	0	0	4030.16	0	13214.7	3541.21
123939	B_B13Biodiv	1	2011	0	0	0	0	0	0	0	0	0	0	0	1	2	0	1	0	0	1	1	0	0	0	0	1	0	2	0	0	0	0	1	1	0	0	0	0	0	0	0	0	0	4375.27	4030.16	0	25704.4	3541.21
123939	B_B13Biodiv	2	2011	0	1	0	0	0	0	1	0	0	0	0	0	4	1	0	0	1	0	0	1	0	3	0	0	0	0	0	0	0	1	2	1	0	0	0	0	0	1	0	0	0	4375.27	4030.16	0	25704.4	3541.21
123939	B_B13Biodiv	1	2012	1	2	0	0	0	0	2	0	0	0	0	0	0	0	0	0	0	0	0	0	0	1	0	0	0	0	0	0	0	0	0	0	0	3	1	0	0	0	0	0	0	4375.27	4864.6	0	41619	0
123939	B_B13Biodiv	2	2012	0	1	0	0	0	0	3	0	0	0	0	0	2	3	0	0	0	0	0	0	0	1	0	0	0	0	0	0	0	1	2	1	1	0	0	0	0	2	0	0	0	4375.27	4864.6	0	41619	0
7008.64	B_B14Biodiv	2	2009	0	3	0	0	0	0	0	0	0	0	0	0	1	0	0	0	0	0	0	0	0	0	0	0	0	0	0	0	0	0	0	0	0	0	0	0	0	0	0	0	0	0	0	0	548.598	0
7008.64	B_B14Biodiv	1	2010	0	3	0	0	0	0	0	1	0	0	0	0	0	0	0	0	0	0	0	0	0	0	0	0	0	0	0	0	0	0	0	0	0	0	0	0	0	0	0	0	0	0	2771.39	0	37342.8	0
7008.64	B_B14Biodiv	2	2010	0	4	0	0	0	0	0	0	0	0	0	0	0	0	0	0	0	0	0	3	0	1	0	0	0	0	0	0	0	0	0	0	0	0	0	0	0	1	0	0	0	0	2771.39	0	37342.8	0
7008.64	B_B14Biodiv	1	2011	0	2	0	1	0	0	0	0	0	0	0	0	0	0	0	0	0	0	0	0	0	0	0	0	0	0	0	0	0	0	0	1	0	0	0	0	0	0	0	0	0	0	0	0	34125.3	0
7008.64	B_B14Biodiv	2	2011	0	2	0	0	0	0	0	0	0	0	0	0	0	0	0	0	0	0	0	0	0	1	0	0	0	0	0	0	0	0	0	0	0	0	0	0	0	0	0	0	0	0	0	0	34125.3	0
7008.64	B_B14Biodiv	1	2012	0	3	0	1	0	0	0	0	2	0	0	0	0	0	0	0	0	0	0	0	0	0	0	0	1	0	0	0	0	0	0	1	0	2	0	0	0	0	0	0	0	0	0	0	90473.7	0
7008.64	B_B14Biodiv	2	2012	0	3	0	0	0	0	0	0	0	0	0	0	0	0	0	0	0	0	0	0	0	0	0	0	0	0	0	0	0	0	0	0	0	0	0	0	0	0	0	0	0	0	0	0	90473.7	0
0	B_B15Biodiv	1	2009	0	1	0	0	0	0	0	0	0	0	0	0	0	0	0	0	0	0	0	0	0	0	0	0	0	0	0	0	0	0	0	0	0	0	0	0	0	0	0	0	0	0	0	0	0	115073
0	B_B15Biodiv	2	2009	0	3	0	0	1	0	0	0	0	0	0	0	0	0	0	0	0	0	0	0	0	0	0	0	0	0	0	0	0	0	0	0	0	0	0	0	0	0	0	0	0	0	0	0	0	115073
0	B_B15Biodiv	1	2010	0	3	0	0	0	0	0	0	0	0	0	0	0	0	0	0	0	0	0	0	0	0	0	0	0	0	0	0	0	0	0	0	0	0	0	0	0	0	0	0	0	0	0	0	0	115073
0	B_B15Biodiv	2	2010	0	4	0	1	0	0	0	0	0	0	0	0	0	0	0	0	0	0	0	0	0	0	0	0	0	0	0	0	0	0	0	0	0	0	0	0	0	0	0	0	0	0	0	0	0	115073
0	B_B15Biodiv	1	2011	0	2	0	1	0	0	0	0	0	0	0	0	0	0	0	0	0	0	0	0	0	0	0	0	0	0	0	0	0	0	0	0	0	0	0	0	0	0	0	0	0	0	0	0	33518.1	81555.2
0	B_B15Biodiv	2	2011	0	2	0	0	0	0	0	0	0	0	0	0	0	0	0	0	0	0	0	0	0	0	0	0	0	0	0	0	0	1	0	0	0	0	0	0	0	0	0	0	0	0	0	0	33518.1	81555.2
0	B_B15Biodiv	1	2012	0	2	0	2	0	0	0	0	0	0	0	0	0	0	0	0	0	0	0	0	0	0	0	0	0	0	0	0	0	0	0	0	0	0	0	0	0	0	0	0	0	0	0	0	48912.8	32642.5
0	B_B15Biodiv	2	2012	0	4	0	0	0	0	0	0	0	0	0	0	0	0	0	0	0	0	0	0	0	0	0	0	0	0	0	0	0	0	0	0	0	0	0	0	0	0	0	0	0	0	0	0	48912.8	32642.5
43922.5	B_B17Biodiv	1	2009	0	0	0	0	0	3	0	1	0	0	0	0	0	2	0	0	0	0	1	0	0	1	0	0	1	2	0	0	0	0	1	0	0	1	0	0	0	0	0	0	1	0	0	0	54645	0
43922.5	B_B17Biodiv	2	2009	0	3	0	0	0	0	0	0	0	0	0	0	0	0	0	1	0	0	0	0	0	0	0	0	0	0	0	0	0	0	0	0	0	0	0	0	0	0	0	0	0	0	0	0	54645	0
43922.5	B_B17Biodiv	1	2010	0	1	0	0	0	3	0	0	0	0	0	0	0	0	0	0	0	0	0	0	0	0	0	0	0	0	0	0	0	0	1	0	0	0	0	0	0	0	0	0	0	0	0	0	0	0
43922.5	B_B17Biodiv	2	2010	0	4	0	0	0	2	0	1	0	0	0	0	0	0	0	0	0	0	0	0	0	0	0	0	0	0	0	0	0	1	0	0	0	0	0	0	0	0	0	0	0	0	0	0	0	0
43922.5	B_B17Biodiv	1	2011	0	1	0	0	0	1	0	0	0	0	0	0	0	0	0	0	0	0	0	0	0	0	0	0	0	0	0	0	0	0	1	0	0	0	0	0	0	0	0	0	0	0	921.467	0	0	0
43922.5	B_B17Biodiv	2	2011	0	1	0	0	0	0	0	0	0	0	0	0	0	0	1	0	0	0	0	0	0	1	0	0	0	0	0	0	0	0	1	0	0	0	0	0	0	0	0	0	0	0	921.467	0	0	0
43922.5	B_B17Biodiv	1	2012	0	1	0	0	0	0	0	0	0	0	0	0	0	0	0	0	0	0	0	0	0	0	0	2	0	0	0	0	0	0	0	0	0	0	0	0	0	0	0	0	0	0	921.467	0	0	0
43922.5	B_B17Biodiv	2	2012	0	3	0	0	0	0	0	0	0	0	0	0	0	0	0	0	0	0	0	2	0	0	0	0	0	0	0	0	0	0	0	0	0	0	0	0	0	0	0	0	0	0	921.467	0	0	0
23904.2	B_B18Biodiv	1	2009	0	1	0	0	0	2	0	0	1	0	0	0	0	0	0	0	0	0	0	0	0	0	0	0	0	0	0	0	0	0	1	0	0	0	0	0	0	0	0	0	0	4695.13	0	0	27627.1	0
23904.2	B_B18Biodiv	2	2009	0	2	0	0	0	0	1	0	0	0	0	0	0	0	0	0	0	0	0	0	0	0	0	0	0	0	0	0	0	0	0	0	0	0	0	0	0	0	0	0	0	4695.13	0	0	27627.1	0
23904.2	B_B18Biodiv	1	2010	0	5	1	0	0	0	0	0	0	0	0	0	0	1	0	0	0	0	0	1	0	0	0	0	0	0	0	0	0	2	0	0	0	0	0	0	0	0	0	0	0	4695.13	0	0	26046.6	0
23904.2	B_B18Biodiv	2	2010	0	2	0	0	0	0	0	0	0	0	0	0	0	0	0	0	0	0	0	0	0	0	0	0	0	0	0	0	0	0	0	0	0	0	0	0	0	0	0	0	0	4695.13	0	0	26046.6	0
23904.2	B_B18Biodiv	1	2011	0	2	0	1	0	0	0	0	0	0	0	0	0	1	0	0	0	0	0	0	0	0	0	0	0	0	0	0	0	0	1	0	0	0	0	0	0	0	0	0	0	0	0	0	20516.8	4695.13
23904.2	B_B18Biodiv	2	2011	0	3	0	0	0	1	0	0	0	0	0	0	0	0	0	0	0	0	0	0	0	0	0	0	0	0	0	0	0	0	2	0	0	0	0	0	0	0	0	0	0	0	0	0	20516.8	4695.13
23904.2	B_B18Biodiv	1	2012	0	3	0	1	0	2	0	1	0	0	0	0	0	0	0	0	0	0	0	0	0	0	0	0	0	0	0	0	0	0	0	0	0	0	0	0	0	0	0	0	0	0	0	0	0	4695.13
23904.2	B_B18Biodiv	2	2012	0	2	0	0	0	0	0	0	0	0	0	0	0	0	0	0	0	0	0	0	0	0	0	0	5	2	0	0	0	0	0	0	0	0	0	0	0	1	0	0	0	0	0	0	0	4695.13
120586	B_B19Biodiv	1	2009	0	2	0	0	0	0	0	0	0	0	0	0	0	2	0	0	0	0	1	0	1	0	0	0	0	0	0	0	0	0	2	0	0	1	0	0	0	0	0	0	0	0	5108.67	0	6655.23	56388.7
120586	B_B19Biodiv	2	2009	0	2	0	0	0	0	1	0	0	0	0	0	1	0	0	0	0	0	1	0	0	0	0	0	0	0	0	0	0	0	0	0	0	0	0	0	0	0	0	0	0	0	5108.67	0	6655.23	56388.7
120586	B_B19Biodiv	1	2010	0	0	0	0	0	0	0	0	0	0	0	0	3	0	0	0	0	0	1	0	0	3	0	0	2	0	0	0	0	0	1	0	0	1	0	0	0	0	0	0	0	0	0	2028.59	8270.97	56388.7
120586	B_B19Biodiv	2	2010	0	0	0	0	0	0	2	0	0	0	0	0	1	0	1	0	0	0	2	0	0	4	0	2	0	0	0	0	0	0	1	0	0	0	0	0	0	0	0	2	0	0	0	2028.59	8270.97	56388.7
120586	B_B19Biodiv	1	2011	0	0	0	0	0	0	0	0	1	0	0	0	2	0	0	0	0	0	0	0	0	2	0	1	0	0	0	0	0	3	1	0	0	0	0	0	0	0	0	0	1	0	0	0	0	61497.3
120586	B_B19Biodiv	2	2011	1	0	0	0	0	0	0	0	0	0	0	0	3	0	0	0	0	0	0	0	0	2	1	2	15	0	0	0	0	2	3	0	0	0	0	0	0	0	0	0	0	0	0	0	0	61497.3
120586	B_B19Biodiv	1	2012	0	1	0	0	0	0	0	0	0	0	0	0	1	0	0	0	0	0	0	0	0	0	0	0	0	0	0	0	0	0	0	0	1	1	0	0	0	0	0	1	0	0	0	0	0	61497.3
120586	B_B19Biodiv	2	2012	0	0	1	0	0	0	0	0	0	0	0	0	1	0	0	0	2	0	0	0	0	1	1	0	0	0	0	0	0	0	2	0	0	1	0	0	0	0	0	0	0	0	0	0	0	61497.3
99609.7	B_B2Biodiv	1	2009	0	2	0	0	0	1	0	0	0	0	0	0	0	2	0	0	0	0	1	0	0	0	0	0	0	1	0	0	0	0	1	0	0	1	0	0	0	0	0	0	0	15874.6	30296.8	0	31694.5	26894.6
99609.7	B_B2Biodiv	2	2009	0	2	0	0	0	0	1	0	0	0	0	0	0	0	0	0	0	0	0	0	0	0	0	0	0	0	0	0	0	0	0	0	0	0	0	0	0	0	0	0	0	15874.6	30296.8	0	31694.5	26894.6
99609.7	B_B2Biodiv	1	2010	0	1	0	0	0	0	0	1	0	0	0	0	1	0	0	0	0	0	0	0	0	2	0	0	0	0	0	0	1	0	1	0	0	0	0	0	0	1	0	0	0	5496.65	31957.5	0	13972.1	26894.6
99609.7	B_B2Biodiv	2	2010	0	1	0	0	0	0	0	0	0	0	0	0	1	0	1	0	0	0	0	0	0	1	0	0	0	4	0	0	0	1	1	0	0	0	0	0	0	1	0	0	0	5496.65	31957.5	0	13972.1	26894.6
99609.7	B_B2Biodiv	1	2011	0	1	0	0	0	1	0	0	0	0	0	0	1	1	0	0	1	1	0	0	0	1	0	0	0	0	0	0	0	0	1	0	0	2	0	0	0	0	0	0	0	15874.6	30296.8	0	0	26894.6
99609.7	B_B2Biodiv	2	2011	0	1	0	0	0	0	0	0	0	0	0	0	0	0	0	0	0	0	0	0	0	2	0	0	0	0	0	0	0	0	1	0	0	0	0	0	0	1	2	0	1	15874.6	30296.8	0	0	26894.6
99609.7	B_B2Biodiv	1	2012	0	1	0	0	1	2	0	0	0	0	0	0	1	0	1	0	0	0	0	1	0	0	0	0	0	0	0	0	0	1	1	1	0	1	0	0	0	1	0	0	0	0	30296.8	0	867.996	26894.6
99609.7	B_B2Biodiv	2	2012	0	2	0	0	0	1	4	0	0	0	0	0	0	0	0	0	0	0	0	2	0	0	0	0	0	0	0	0	0	0	1	0	0	1	0	0	0	3	0	0	0	0	30296.8	0	867.996	26894.6
13525.5	B_B6Biodiv	1	2009	0	2	0	0	0	1	0	0	0	0	0	0	0	0	0	0	0	0	0	0	0	0	0	0	0	0	0	0	0	0	0	0	0	0	0	0	0	0	0	0	0	0	0	0	39935.9	0
13525.5	B_B6Biodiv	2	2009	0	3	0	2	0	0	1	0	0	0	0	0	0	0	0	0	0	0	0	0	0	0	0	0	0	1	0	0	0	0	0	0	0	0	0	0	0	0	0	0	0	0	0	0	39935.9	0
13525.5	B_B6Biodiv	1	2010	0	2	0	0	0	0	0	0	0	0	0	0	0	0	0	0	0	0	0	0	0	0	0	0	0	0	0	0	0	0	0	0	0	0	0	0	0	0	0	0	0	0	0	0	8958.6	0
13525.5	B_B6Biodiv	2	2010	0	3	0	0	0	0	0	0	0	0	0	0	0	0	0	0	0	0	0	0	0	0	0	0	0	0	0	0	0	1	0	0	0	0	0	0	0	0	0	0	0	0	0	0	8958.6	0
13525.5	B_B6Biodiv	1	2011	0	2	0	1	0	0	0	0	0	0	0	0	0	0	0	0	0	0	0	0	0	0	0	0	0	0	0	0	0	0	0	0	0	0	0	0	0	0	0	0	0	0	0	0	10783.2	0
13525.5	B_B6Biodiv	2	2011	0	2	0	0	0	0	0	0	0	0	0	0	0	0	0	0	0	0	0	0	0	0	0	0	0	0	0	0	1	0	0	0	0	0	0	0	0	0	0	0	0	0	0	0	10783.2	0
13525.5	B_B6Biodiv	1	2012	0	3	0	2	0	0	0	0	0	0	0	0	0	0	0	0	0	0	0	0	0	0	0	0	0	0	0	0	0	0	0	0	0	0	0	0	0	0	0	0	0	0	0	0	0	0
13525.5	B_B6Biodiv	2	2012	0	2	0	0	0	0	0	0	0	0	0	0	0	0	0	0	0	0	0	0	0	0	0	0	0	0	0	0	0	0	0	0	0	0	0	0	0	0	0	0	0	0	0	0	0	0
48488.1	B_B8Biodiv	1	2009	0	3	0	0	0	0	0	0	0	0	0	0	1	0	0	0	0	0	0	1	0	1	0	0	0	0	0	0	0	0	1	0	0	0	0	0	0	0	0	0	0	0	0	0	0	14920.7
48488.1	B_B8Biodiv	2	2009	0	3	0	1	0	0	0	0	0	0	0	0	2	0	0	0	0	0	0	0	0	0	0	0	0	2	0	0	0	0	0	0	0	0	0	0	0	0	0	0	0	0	0	0	0	14920.7
48488.1	B_B8Biodiv	1	2010	0	1	0	0	0	0	0	0	0	0	0	0	0	1	0	1	0	0	0	0	0	1	0	0	0	0	0	0	1	0	0	0	0	0	0	0	0	0	0	0	0	0	0	0	31508.3	14920.7
48488.1	B_B8Biodiv	2	2010	0	1	0	1	0	0	0	0	0	0	0	0	0	0	0	0	0	0	0	0	0	0	0	0	0	0	0	0	1	0	1	0	0	0	0	0	0	0	2	0	1	0	0	0	31508.3	14920.7
48488.1	B_B8Biodiv	1	2011	0	3	0	0	0	0	0	0	2	0	0	0	1	0	0	0	0	0	0	2	0	0	0	0	0	0	0	0	0	0	0	0	0	0	0	0	0	0	0	0	0	0	0	0	16619.4	0
48488.1	B_B8Biodiv	2	2011	0	3	0	0	0	0	0	0	0	0	0	0	0	0	0	0	0	1	0	0	0	1	0	0	0	0	0	0	0	0	1	0	0	0	0	0	0	1	2	0	1	0	0	0	16619.4	0
48488.1	B_B8Biodiv	1	2012	0	2	0	2	0	0	0	0	0	0	0	0	1	0	0	2	0	0	0	3	0	0	0	0	0	0	0	0	0	0	0	0	0	0	0	0	0	0	0	0	1	0	0	0	0	14920.7
48488.1	B_B8Biodiv	2	2012	0	1	0	0	0	3	0	0	0	0	0	0	0	0	0	1	0	0	0	0	0	1	0	0	0	0	0	0	0	0	2	0	0	0	0	0	0	0	0	0	0	0	0	0	0	14920.7
97502.1	B_B9Biodiv	1	2009	0	3	0	0	0	0	0	0	0	0	0	0	1	0	0	0	0	0	2	0	0	0	0	0	0	0	0	0	0	0	3	0	0	1	0	0	0	0	0	0	0	0	0	0	0	0
97502.1	B_B9Biodiv	2	2009	0	3	0	1	0	0	0	0	0	0	0	0	0	0	0	0	0	0	0	0	0	0	0	0	0	0	0	0	0	0	0	0	0	0	0	0	0	0	0	0	0	0	0	0	0	0
97502.1	B_B9Biodiv	1	2010	0	0	0	0	0	0	0	0	0	0	0	0	0	0	0	0	1	0	0	0	0	3	0	0	0	0	0	0	0	2	3	0	0	1	0	0	0	0	0	1	0	0	0	0	0	0
97502.1	B_B9Biodiv	2	2010	0	0	0	0	0	0	0	0	0	0	0	0	2	0	0	0	2	0	0	0	0	1	0	0	0	0	0	0	0	0	3	0	0	0	0	0	0	0	0	0	0	0	0	0	0	0
97502.1	B_B9Biodiv	1	2011	0	0	0	0	0	0	0	0	0	0	0	0	2	0	0	0	0	0	0	0	0	1	0	0	0	0	0	0	0	0	2	0	0	0	1	0	0	0	0	0	0	0	0	0	36633.1	0
97502.1	B_B9Biodiv	2	2011	0	0	0	0	0	0	0	0	0	0	0	0	0	0	0	0	0	0	0	0	0	2	1	0	0	0	0	0	0	0	3	0	0	1	0	0	0	0	0	0	0	0	0	0	36633.1	0
97502.1	B_B9Biodiv	1	2012	0	0	0	0	0	0	0	0	0	0	0	0	1	0	0	0	0	0	0	0	0	0	0	0	0	0	0	0	0	0	0	0	0	1	0	0	0	0	0	0	0	0	0	0	0	0
97502.1	B_B9Biodiv	2	2012	0	0	0	0	0	0	0	0	0	0	0	0	1	0	0	0	1	0	0	0	0	0	0	0	0	0	0	0	0	0	1	0	1	0	0	0	0	0	0	0	0	0	0	0	0	0
101822	B_C12Biodiv	1	2009	0	1	0	0	0	0	0	0	0	0	0	0	0	0	0	0	0	0	1	0	0	1	1	0	0	0	0	0	0	0	0	0	0	0	0	0	0	1	0	0	0	0	13567.1	16907.2	0	0
101822	B_C12Biodiv	2	2009	0	2	0	0	0	0	0	0	0	0	0	0	0	0	0	0	0	0	0	3	0	0	0	0	0	0	0	0	0	2	0	0	0	0	0	0	0	3	0	0	0	0	13567.1	16907.2	0	0
101822	B_C12Biodiv	1	2010	0	2	0	0	0	0	0	0	0	0	0	0	2	0	0	0	0	0	0	1	0	1	0	1	1	0	0	0	1	0	1	0	0	1	0	0	0	0	0	0	0	0	0	0	0	0
101822	B_C12Biodiv	2	2010	0	1	0	0	0	0	0	0	0	0	0	0	2	2	1	0	0	0	1	2	0	1	1	0	0	0	0	0	0	0	1	0	0	0	0	1	1	1	0	0	0	0	0	0	0	0
101822	B_C12Biodiv	1	2011	0	1	0	0	0	0	0	0	0	0	0	0	1	3	0	0	0	0	0	1	0	1	0	0	0	0	0	0	0	0	1	0	0	0	0	0	0	1	0	0	2	0	20335.8	0	0	3465.09
101822	B_C12Biodiv	2	2011	0	1	0	0	0	0	0	0	0	0	0	0	1	0	0	0	0	0	0	1	0	0	0	0	2	0	0	0	2	1	0	0	0	0	0	0	0	1	1	0	1	0	20335.8	0	0	3465.09
101822	B_C12Biodiv	1	2012	0	1	0	0	0	0	0	0	2	0	0	0	0	0	0	0	0	0	0	1	0	1	0	1	0	0	1	2	0	0	2	0	1	2	1	0	0	1	0	0	0	0	20335.8	224.955	54598.5	0
101822	B_C12Biodiv	2	2012	0	2	0	0	0	0	1	0	0	0	0	0	2	3	0	0	0	0	0	0	0	1	0	0	0	0	0	0	0	1	0	0	0	0	0	0	0	1	0	0	0	0	20335.8	224.955	54598.5	0
111631	B_C14Biodiv	1	2009	0	1	0	0	1	0	0	0	0	0	0	1	0	0	0	0	0	0	0	0	0	0	0	0	0	0	0	0	0	0	0	0	0	1	0	0	0	0	0	0	0	0	13014.1	0	0	100337
111631	B_C14Biodiv	2	2009	0	3	0	0	1	0	1	0	0	0	0	0	0	1	0	0	0	0	1	0	0	0	0	6	0	0	0	0	0	0	1	0	0	1	0	1	0	0	0	0	0	0	13014.1	0	0	100337
111631	B_C14Biodiv	1	2010	0	0	0	0	0	0	1	0	0	0	0	0	1	1	0	0	0	0	0	0	0	1	0	2	0	0	0	0	0	0	0	0	0	1	0	0	0	0	0	0	1	0	13014.1	0	0	100337
111631	B_C14Biodiv	2	2010	1	0	0	0	0	0	0	0	0	0	0	0	3	0	0	0	0	0	0	0	0	1	0	0	0	0	0	0	0	0	2	0	0	0	0	0	0	0	0	0	0	0	13014.1	0	0	100337
111631	B_C14Biodiv	1	2011	0	1	0	0	0	0	0	0	0	0	0	1	2	0	0	0	0	0	0	0	0	0	0	1	0	0	0	0	0	0	3	0	0	2	0	0	0	0	0	0	0	0	13014.1	0	0	101942
111631	B_C14Biodiv	2	2011	0	1	0	0	0	0	0	0	0	0	0	0	1	0	1	0	1	0	0	0	0	1	0	0	0	0	0	0	0	0	2	2	0	0	1	0	0	0	0	0	1	0	13014.1	0	0	101942
111631	B_C14Biodiv	1	2012	0	1	0	0	0	0	0	0	0	0	0	0	1	0	0	0	0	0	1	0	0	1	0	0	0	0	0	0	0	0	1	1	0	0	0	0	0	0	0	0	0	0	13014.1	0	0	99613.8
111631	B_C14Biodiv	2	2012	0	0	0	0	0	0	0	0	0	0	0	0	0	0	0	0	0	0	0	0	0	0	0	1	0	0	0	0	0	0	1	0	1	0	0	0	0	0	0	0	0	0	13014.1	0	0	99613.8
79517.1	B_C16Biodiv	1	2009	0	1	0	0	0	2	1	0	0	0	0	0	0	1	0	0	0	0	0	0	0	2	0	0	0	0	0	2	0	0	0	0	0	0	0	0	0	1	0	0	0	0	0	47242.9	39962.9	15528.2
79517.1	B_C16Biodiv	2	2009	0	1	0	0	2	0	0	0	2	0	0	0	0	0	0	0	0	0	2	0	0	1	0	0	0	0	0	0	0	0	1	0	0	0	0	0	0	0	0	0	0	0	0	47242.9	39962.9	15528.2
79517.1	B_C16Biodiv	1	2010	0	0	0	0	0	0	0	0	0	0	0	0	0	1	0	0	0	0	1	0	0	0	0	0	0	0	0	0	0	0	0	0	0	0	0	0	0	0	0	0	0	0	29750	0	0	51159.1
79517.1	B_C16Biodiv	2	2010	0	0	0	0	0	0	1	0	0	0	0	0	0	1	0	0	0	0	0	0	0	0	0	0	0	0	0	0	0	0	0	0	0	0	0	0	0	0	0	0	0	0	29750	0	0	51159.1
79517.1	B_C16Biodiv	1	2011	1	2	0	0	0	0	0	0	1	0	0	0	1	1	0	0	0	1	0	0	1	0	0	0	0	1	0	0	1	0	0	0	0	0	0	0	0	0	0	1	0	0	29750	0	0	38341.2
79517.1	B_C16Biodiv	2	2011	0	2	0	0	0	0	0	0	0	0	0	0	1	1	0	0	0	0	1	0	0	1	0	0	0	0	0	2	0	1	0	0	0	0	0	0	0	0	1	0	0	0	29750	0	0	38341.2
79517.1	B_C16Biodiv	1	2012	0	3	0	0	1	1	1	0	0	0	0	0	0	0	0	0	0	0	0	0	0	0	0	0	0	0	0	0	0	0	0	0	0	0	0	0	0	0	0	0	0	3385.38	29750	0	0	11721
79517.1	B_C16Biodiv	2	2012	0	2	0	0	0	3	0	0	0	0	0	0	0	0	0	0	0	0	0	0	0	0	0	0	0	0	0	0	0	2	0	0	0	0	0	0	0	1	0	0	0	3385.38	29750	0	0	11721
118079	B_C17Biodiv	1	2009	0	1	0	0	0	2	0	0	0	0	0	0	0	1	0	0	0	0	1	0	0	0	0	0	0	0	0	0	0	0	0	0	0	0	0	0	0	0	0	0	0	0	65596.8	0	23464.1	27426.1
118079	B_C17Biodiv	2	2009	0	2	0	0	0	3	0	0	0	0	0	0	0	0	0	0	0	0	0	0	0	3	1	0	0	0	0	0	0	0	1	0	0	0	0	0	0	0	0	0	0	0	65596.8	0	23464.1	27426.1
118079	B_C17Biodiv	1	2010	0	3	0	0	0	2	0	0	0	0	0	0	0	1	0	0	0	0	0	0	0	0	0	0	0	0	0	0	0	0	3	0	0	1	0	0	0	0	0	0	0	8471.85	57124.9	0	461.697	27426.1
118079	B_C17Biodiv	2	2010	0	2	0	0	0	1	0	0	0	0	0	0	0	2	0	0	0	0	0	0	0	0	0	0	0	2	0	2	0	0	0	0	0	0	0	0	0	0	0	0	0	8471.85	57124.9	0	461.697	27426.1
118079	B_C17Biodiv	1	2011	0	2	0	0	1	2	0	0	0	0	0	0	1	0	0	0	1	0	2	0	0	0	0	0	0	0	0	0	0	0	0	0	0	1	0	0	0	1	0	0	0	8471.85	40454.3	0	0	50890.3
118079	B_C17Biodiv	2	2011	0	1	0	0	1	2	0	0	1	0	0	0	0	0	0	0	0	0	0	0	0	1	0	0	0	0	0	0	0	0	1	1	0	0	0	0	1	1	0	0	0	8471.85	40454.3	0	0	50890.3
118079	B_C17Biodiv	1	2012	0	2	0	0	0	1	0	0	0	0	0	0	0	1	0	0	0	0	1	1	0	0	0	0	0	0	0	0	0	0	0	0	0	0	0	0	0	0	0	0	0	8471.85	57124.9	0	23464.1	27426.1
118079	B_C17Biodiv	2	2012	0	1	0	0	1	0	0	1	1	0	0	0	0	2	0	0	0	0	0	0	0	0	0	0	0	2	0	0	0	0	0	0	0	1	0	0	1	0	0	0	0	8471.85	57124.9	0	23464.1	27426.1
101609	B_C19Biodiv	1	2009	0	0	0	0	0	0	0	0	0	0	0	0	0	0	0	0	0	0	0	0	0	0	0	0	0	0	0	0	0	0	0	0	0	1	0	0	0	0	0	0	0	0	0	0	30040.8	48112.1
101609	B_C19Biodiv	2	2009	0	3	0	0	1	0	0	0	1	0	0	0	0	0	0	0	0	0	0	0	0	0	0	0	0	0	0	0	0	0	0	0	1	0	0	0	0	0	0	0	0	0	0	0	30040.8	48112.1
101609	B_C19Biodiv	1	2010	0	2	0	0	0	0	0	0	0	0	0	0	2	0	0	0	0	0	2	0	0	1	0	0	1	0	0	0	0	0	0	0	0	1	0	0	0	1	0	0	0	0	0	0	0	13779.2
101609	B_C19Biodiv	2	2010	0	4	0	1	0	0	0	0	0	0	0	0	0	0	0	0	0	0	1	1	0	0	0	0	0	0	0	0	0	0	2	0	0	0	0	0	0	0	0	0	0	0	0	0	0	13779.2
101609	B_C19Biodiv	1	2011	1	1	0	0	0	0	0	0	0	0	0	0	0	0	0	0	1	0	1	0	0	1	0	0	0	0	0	0	1	0	1	0	0	1	0	0	0	1	0	0	0	0	0	0	0	0
101609	B_C19Biodiv	2	2011	0	1	0	0	0	0	0	0	0	0	0	0	3	0	0	0	0	0	0	0	0	2	1	0	0	0	0	0	0	0	2	0	0	1	0	0	0	1	0	0	0	0	0	0	0	0
101609	B_C19Biodiv	1	2012	0	2	0	0	0	0	0	0	0	0	0	0	0	0	0	0	0	0	0	0	0	0	0	0	0	0	0	0	0	0	0	0	0	0	0	0	0	0	0	0	0	0	0	0	0	33155.9
101609	B_C19Biodiv	2	2012	0	4	0	0	0	0	0	0	0	0	0	0	0	0	0	0	0	0	0	0	0	0	0	0	0	0	0	0	0	0	1	0	1	1	0	0	0	0	0	0	0	0	0	0	0	33155.9
44729.9	B_C1Biodiv	1	2009	0	0	0	0	2	2	0	1	0	0	0	0	0	0	0	0	0	0	0	0	0	0	0	0	0	0	0	0	0	0	0	0	0	0	0	0	0	0	0	0	0	0	8901.48	0	46819.2	0
44729.9	B_C1Biodiv	2	2009	0	3	0	0	0	1	0	0	0	0	0	0	0	0	0	0	0	0	0	0	0	0	0	1	1	0	0	0	0	0	0	0	0	0	0	0	2	2	0	0	0	0	8901.48	0	46819.2	0
44729.9	B_C1Biodiv	1	2010	0	3	0	0	0	1	0	0	2	0	0	0	0	0	0	0	0	0	0	0	0	0	0	0	0	2	0	0	0	0	0	0	0	0	0	0	0	0	0	0	0	0	0	0	31133.4	0
44729.9	B_C1Biodiv	2	2010	0	3	0	0	0	0	0	0	0	0	0	0	0	0	0	0	0	0	0	0	0	0	0	0	0	0	0	0	0	0	0	0	0	0	0	0	0	0	0	0	0	0	0	0	31133.4	0
44729.9	B_C1Biodiv	1	2011	0	3	0	0	0	0	0	0	1	0	0	0	0	0	0	0	0	0	0	0	0	0	0	0	0	0	0	0	0	1	0	0	0	0	0	0	0	0	0	0	0	0	0	0	44319.4	0
44729.9	B_C1Biodiv	2	2011	0	3	0	0	0	1	0	0	0	0	0	0	0	0	0	0	0	0	0	0	0	0	0	0	0	0	0	0	0	0	0	0	0	0	0	0	0	0	0	0	0	0	0	0	44319.4	0
44729.9	B_C1Biodiv	1	2012	0	1	0	0	0	0	0	0	0	0	0	0	0	0	0	0	0	0	0	0	0	0	0	0	0	0	0	0	0	0	0	0	0	0	0	0	0	0	0	0	0	0	0	0	0	0
44729.9	B_C1Biodiv	2	2012	0	2	0	0	0	2	0	0	0	0	0	0	0	2	0	0	0	0	0	0	0	0	0	0	0	0	0	0	0	0	0	0	0	0	0	0	0	0	0	0	0	0	0	0	0	0
1771.01	B_C4Biodiv	1	2009	0	1	0	0	0	2	0	0	0	0	0	0	0	0	0	0	0	0	0	1	0	0	0	0	0	0	0	0	0	0	0	0	0	0	0	0	0	0	0	0	0	0	0	27371.2	15787.8	0
1771.01	B_C4Biodiv	2	2009	0	0	0	0	0	2	0	0	0	0	0	0	0	0	0	0	0	0	0	0	0	0	0	0	0	0	0	0	0	0	0	0	0	0	0	0	2	0	0	0	0	0	0	27371.2	15787.8	0
1771.01	B_C4Biodiv	1	2010	0	3	0	0	0	1	0	0	0	0	0	0	0	1	0	0	0	0	0	0	0	0	0	0	0	0	0	0	0	0	0	0	0	0	0	0	0	0	0	0	0	0	0	0	53362.6	0
1771.01	B_C4Biodiv	2	2010	0	2	0	0	0	0	0	0	0	0	0	0	0	0	0	0	0	0	0	0	0	0	0	0	0	0	0	0	0	0	0	0	0	0	0	0	0	0	0	0	0	0	0	0	53362.6	0
1771.01	B_C4Biodiv	1	2011	0	4	0	0	0	1	0	0	0	0	0	0	0	0	0	0	0	1	0	0	0	0	0	0	0	0	0	0	0	0	0	0	0	0	0	0	0	2	0	0	0	0	0	20915.8	0	0
1771.01	B_C4Biodiv	2	2011	0	3	0	0	0	0	0	0	0	0	0	0	0	0	0	0	0	0	0	0	0	0	0	0	0	0	0	0	0	0	0	0	0	0	0	0	0	0	0	0	0	0	0	20915.8	0	0
1771.01	B_C4Biodiv	1	2012	0	4	0	0	0	2	0	0	0	0	0	0	0	1	0	0	0	0	0	0	0	0	0	0	0	0	0	0	0	0	0	0	0	0	0	0	0	0	0	0	0	0	0	0	6760.59	0
1771.01	B_C4Biodiv	2	2012	0	3	0	0	0	1	0	0	0	0	0	0	0	1	0	1	0	0	0	0	0	0	0	0	0	0	0	0	0	0	0	0	0	0	0	0	0	0	0	0	0	0	0	0	6760.59	0
113641	B_C7Biodiv	1	2009	0	1	0	0	0	0	0	0	0	0	0	0	2	2	0	0	0	0	1	1	0	0	0	0	0	0	0	0	2	0	1	0	0	2	0	0	0	0	0	0	0	0	46596.8	0	0	0
113641	B_C7Biodiv	2	2009	0	0	0	0	0	0	0	0	0	0	0	0	3	0	0	0	0	0	0	0	0	0	1	1	0	0	0	0	0	0	0	0	0	0	0	0	0	0	0	0	0	0	46596.8	0	0	0
113641	B_C7Biodiv	1	2010	0	1	0	0	0	0	0	0	0	0	0	0	1	0	0	0	0	0	0	0	0	1	1	0	0	0	0	0	0	0	1	0	0	0	0	0	0	0	0	0	0	0	20653.7	0	0	25943.1
113641	B_C7Biodiv	2	2010	0	1	0	0	0	0	0	0	0	0	0	0	1	0	0	0	0	0	0	0	0	0	0	2	0	0	0	0	0	0	1	0	0	1	0	0	0	0	0	0	0	0	20653.7	0	0	25943.1
113641	B_C7Biodiv	1	2011	0	1	0	0	0	0	0	0	0	0	0	0	0	0	0	0	0	0	0	0	0	0	0	0	0	0	0	0	0	0	0	0	0	1	0	0	0	0	0	0	0	0	20653.7	0	50807	3535.76
113641	B_C7Biodiv	2	2011	0	0	0	0	0	0	0	0	0	0	0	0	3	0	0	0	0	0	0	0	0	0	0	1	0	0	0	0	0	2	1	0	0	0	0	0	0	0	0	0	0	0	20653.7	0	50807	3535.76
113641	B_C7Biodiv	1	2012	0	2	0	0	0	0	0	0	0	0	0	0	3	0	0	0	0	0	0	0	0	0	0	0	0	0	0	0	1	1	1	0	1	1	0	0	0	1	0	0	0	0	20653.7	0	14872.8	0
113641	B_C7Biodiv	2	2012	0	0	0	0	0	0	0	0	0	0	0	0	0	2	0	0	0	0	0	0	0	0	0	0	1	0	0	0	1	0	1	0	0	0	0	0	0	0	0	0	0	0	20653.7	0	14872.8	0
97424	B_C9Biodiv	1	2009	0	0	0	0	0	0	0	0	0	0	0	0	0	0	0	0	0	0	0	0	0	0	0	0	0	0	0	0	0	0	0	0	0	3	1	0	0	0	0	0	0	0	29236.1	0	0	0
97424	B_C9Biodiv	2	2009	0	2	0	0	0	0	0	0	0	0	0	0	0	1	0	0	0	0	0	0	0	0	0	1	0	0	0	0	1	0	1	0	0	0	0	0	0	0	0	0	0	0	29236.1	0	0	0
97424	B_C9Biodiv	1	2010	0	1	0	0	0	0	0	0	0	0	0	0	2	0	0	0	0	0	0	1	0	0	0	0	0	0	0	0	0	0	1	0	0	1	0	0	0	1	0	0	0	0	0	0	0	0
97424	B_C9Biodiv	2	2010	0	0	0	0	0	0	0	0	0	0	0	0	0	0	0	0	0	0	0	0	0	1	0	1	0	0	0	0	0	0	0	0	0	0	1	0	0	0	0	0	0	0	0	0	0	0
97424	B_C9Biodiv	1	2011	0	2	0	0	0	0	0	0	0	0	0	0	0	0	0	0	0	0	0	0	0	1	0	0	0	0	0	0	2	0	0	0	0	0	0	0	0	3	0	0	0	0	29236.1	0	9085.34	0
97424	B_C9Biodiv	2	2011	0	2	0	0	0	0	0	0	0	0	0	0	1	0	0	0	0	0	0	0	0	0	0	0	0	0	0	0	1	0	0	0	0	0	1	0	0	0	0	0	0	0	29236.1	0	9085.34	0
97424	B_C9Biodiv	1	2012	0	3	0	0	0	0	0	0	0	0	0	0	0	1	0	0	0	0	0	2	0	0	0	0	0	0	0	0	0	1	1	0	0	1	0	0	0	1	0	0	0	59124.6	0	0	0	0
97424	B_C9Biodiv	2	2012	0	2	0	0	0	0	0	0	0	0	0	0	1	0	0	0	0	0	0	2	0	0	0	0	0	0	0	0	0	1	2	0	0	0	0	0	0	2	0	0	0	59124.6	0	0	0	0
38242.6	B_F11Biodiv	1	2009	0	2	0	0	0	3	0	0	0	0	0	0	1	1	0	0	0	0	1	0	0	0	0	0	0	0	0	0	0	0	1	0	0	1	0	0	0	0	0	0	0	41519.3	14806.1	4978.3	0	0
38242.6	B_F11Biodiv	2	2009	0	2	0	0	0	1	0	0	0	0	0	0	2	1	0	0	0	0	0	0	0	0	0	0	0	0	0	0	0	0	0	0	0	0	0	0	0	0	0	0	0	41519.3	14806.1	4978.3	0	0
38242.6	B_F11Biodiv	1	2010	0	4	0	1	0	2	0	0	0	0	0	0	0	0	0	0	0	0	0	0	0	0	0	0	0	0	0	0	0	0	0	0	0	0	0	0	0	0	0	0	0	51845.1	1911.26	0	8461.09	0
38242.6	B_F11Biodiv	2	2010	0	3	0	0	0	2	0	1	0	0	0	0	1	0	0	0	0	0	0	0	0	1	0	0	0	0	0	0	0	0	1	0	0	0	0	0	0	0	0	0	0	51845.1	1911.26	0	8461.09	0
38242.6	B_F11Biodiv	1	2011	0	3	0	0	0	3	0	0	0	0	0	0	0	0	0	0	0	0	0	0	0	0	0	0	0	0	0	0	0	0	1	0	0	1	0	0	0	0	0	0	0	48145.3	0	0	11562.6	0
38242.6	B_F11Biodiv	2	2011	0	4	0	0	0	0	0	0	0	0	0	0	1	0	0	0	0	0	0	0	0	0	0	0	0	0	1	0	0	0	1	0	0	0	0	0	0	0	0	0	0	48145.3	0	0	11562.6	0
38242.6	B_F11Biodiv	1	2012	0	2	0	0	0	2	0	0	0	0	0	0	0	2	0	0	0	0	0	0	0	0	0	0	0	0	0	0	2	0	3	0	0	0	0	0	0	0	0	0	0	38648.5	2724.91	2253.39	0	0
38242.6	B_F11Biodiv	2	2012	0	2	0	0	0	0	0	1	0	0	0	0	0	0	0	0	0	2	0	0	0	1	0	0	0	0	0	0	0	0	1	0	0	0	0	0	0	0	0	0	0	38648.5	2724.91	2253.39	0	0
5346.6	B_F14Biodiv	2	2009	0	1	0	0	0	0	0	0	0	0	0	0	0	0	0	0	0	0	0	0	0	0	0	0	0	0	0	0	0	0	0	0	0	0	0	0	0	0	0	0	0	1355.32	0	0	0	0
5346.6	B_F14Biodiv	1	2010	0	3	0	1	0	1	0	0	0	0	0	0	0	0	0	0	0	0	0	0	0	0	0	0	0	0	1	0	0	0	0	0	0	0	0	0	0	0	0	0	0	1355.32	0	17399.7	0	0
5346.6	B_F14Biodiv	2	2010	0	1	0	1	0	0	0	1	0	0	0	0	0	0	0	0	0	0	0	0	0	0	0	0	0	0	0	0	0	0	0	0	0	0	0	0	0	0	0	0	0	1355.32	0	17399.7	0	0
5346.6	B_F14Biodiv	1	2011	0	6	0	0	0	0	0	2	0	0	0	0	0	0	0	0	0	0	0	0	0	0	0	0	0	2	2	0	0	0	0	0	0	0	0	0	0	0	0	0	0	1355.32	0	35693.7	10.1768	0
5346.6	B_F14Biodiv	2	2011	0	5	0	0	0	0	0	0	0	0	0	0	0	0	0	0	0	0	0	0	0	0	0	0	0	0	1	0	0	0	0	0	0	0	0	0	0	0	0	0	0	1355.32	0	35693.7	10.1768	0
5346.6	B_F14Biodiv	1	2012	0	7	0	0	0	0	0	0	0	0	0	0	0	0	0	0	0	0	0	0	0	0	0	0	0	0	3	0	0	0	0	0	0	0	0	0	0	0	0	0	0	2591.17	0	13835.6	30305.8	0
5346.6	B_F14Biodiv	2	2012	0	2	0	0	0	1	0	0	0	0	0	0	0	0	0	0	0	0	0	0	0	0	0	0	0	0	1	0	0	0	0	0	0	0	0	0	0	0	0	0	0	2591.17	0	13835.6	30305.8	0
85615.4	B_F15Biodiv	1	2009	0	1	0	0	1	0	0	0	0	0	0	0	0	0	0	1	0	0	0	0	0	0	0	0	0	0	0	0	0	0	0	0	0	0	0	0	0	0	0	0	0	0	0	0	12534.9	0
85615.4	B_F15Biodiv	2	2009	0	2	0	0	0	0	3	0	0	0	0	0	0	4	0	0	0	0	0	0	0	0	0	1	0	0	0	0	0	0	0	0	0	0	1	0	0	1	0	0	0	0	0	0	12534.9	0
85615.4	B_F15Biodiv	1	2010	0	2	0	0	1	0	0	0	0	0	0	0	0	0	1	0	0	0	2	0	0	0	0	0	0	0	0	0	0	0	0	0	0	1	0	0	0	5	0	0	0	0	0	0	0	0
85615.4	B_F15Biodiv	2	2010	0	2	0	0	1	1	0	0	0	0	0	0	0	0	0	0	0	0	1	0	0	1	0	0	0	0	0	0	0	1	1	0	0	0	0	0	0	1	0	0	0	0	0	0	0	0
85615.4	B_F15Biodiv	1	2011	0	1	0	0	0	2	0	1	0	0	0	0	0	1	0	0	0	0	0	0	0	0	0	0	0	0	0	0	0	0	2	1	0	0	0	0	0	0	0	0	0	0	0	0	0	0
85615.4	B_F15Biodiv	2	2011	0	2	0	0	2	1	1	0	0	0	0	0	0	0	0	0	0	0	0	0	0	0	0	0	0	0	0	0	1	1	2	0	0	0	0	0	0	0	0	0	0	0	0	0	0	0
85615.4	B_F15Biodiv	1	2012	0	3	0	1	0	0	0	0	0	0	0	0	0	1	0	0	0	0	0	0	0	0	0	0	0	0	0	0	0	0	0	0	0	1	0	0	0	0	0	0	0	0	0	0	0	0
85615.4	B_F15Biodiv	2	2012	0	0	0	0	1	1	0	0	0	0	0	0	2	1	0	0	0	0	0	0	0	0	0	0	0	0	0	0	0	0	1	0	0	0	0	0	0	0	0	0	0	0	0	0	0	0
22694.3	B_F16Biodiv	1	2009	0	0	0	0	0	0	0	0	0	0	0	0	0	0	0	0	0	0	0	0	0	0	0	0	0	0	0	0	0	0	0	0	0	1	0	0	0	0	0	0	0	1492.28	0	0	0	0
22694.3	B_F16Biodiv	2	2009	0	1	0	1	0	0	0	0	0	0	0	0	0	2	0	0	0	0	0	0	0	0	0	0	0	0	0	0	0	0	1	0	0	0	0	0	0	1	0	0	0	1492.28	0	0	0	0
22694.3	B_F16Biodiv	1	2010	0	4	0	0	0	0	0	0	0	0	0	0	0	0	0	0	0	0	0	0	0	0	0	0	0	0	0	0	0	0	1	0	0	0	0	0	0	0	0	0	0	0	20379.7	0	6459.45	0
22694.3	B_F16Biodiv	2	2010	0	2	0	1	0	1	0	1	0	0	0	0	1	0	0	0	0	0	0	2	0	0	0	0	0	0	0	0	0	0	0	0	0	0	0	0	0	0	0	0	0	0	20379.7	0	6459.45	0
22694.3	B_F16Biodiv	1	2011	0	4	0	0	0	0	0	0	0	0	0	0	0	0	0	0	0	0	0	1	0	0	0	0	0	0	2	0	0	0	0	0	0	1	0	0	0	0	0	0	0	47749.5	0	0	0	0
22694.3	B_F16Biodiv	2	2011	0	5	0	0	0	0	0	1	0	0	0	0	0	0	0	1	0	0	0	0	0	0	0	0	0	2	1	0	0	0	0	0	0	0	0	0	0	1	0	0	0	47749.5	0	0	0	0
22694.3	B_F16Biodiv	1	2012	0	6	0	0	0	1	0	0	0	0	0	0	0	0	0	0	0	0	0	0	0	0	0	0	1	0	0	0	0	0	0	0	0	0	0	0	0	0	0	0	0	48019.7	0	0	0	0
22694.3	B_F16Biodiv	2	2012	0	3	0	0	0	0	0	1	0	0	0	0	0	0	0	0	0	0	0	0	0	0	0	0	0	0	1	0	0	0	0	0	0	0	0	0	0	0	0	0	0	48019.7	0	0	0	0
100716	B_F17Biodiv	1	2009	0	2	0	0	0	0	0	0	0	0	1	0	0	0	0	0	0	0	0	0	0	0	0	0	0	0	0	0	0	0	0	0	0	0	0	0	0	0	0	0	0	0	849.028	47673.4	52382.4	0
100716	B_F17Biodiv	2	2009	0	2	0	1	0	0	0	0	0	0	0	0	0	0	0	0	0	0	0	0	0	0	0	0	0	0	0	0	2	0	0	0	0	0	0	0	0	0	0	0	0	0	849.028	47673.4	52382.4	0
100716	B_F17Biodiv	1	2010	0	2	0	0	0	0	0	0	1	0	0	0	0	0	0	0	0	0	0	0	0	0	0	0	0	0	0	0	0	0	1	0	0	0	0	0	0	0	0	0	0	0	849.028	34390.2	24530.5	0
100716	B_F17Biodiv	2	2010	0	1	0	0	0	0	0	0	0	0	0	0	0	1	0	0	0	0	0	2	0	0	0	0	0	0	0	0	0	0	1	0	0	0	0	0	2	0	0	0	0	0	849.028	34390.2	24530.5	0
100716	B_F17Biodiv	1	2011	0	2	0	0	0	0	0	1	1	0	0	0	1	1	0	0	0	0	0	1	0	1	0	0	0	0	0	0	0	0	1	0	0	0	0	0	0	0	0	0	1	0	0	17373.9	0	0
100716	B_F17Biodiv	2	2011	0	2	0	0	0	0	1	0	0	0	0	0	0	0	0	0	0	0	0	2	0	3	0	0	0	0	0	0	0	0	2	0	0	0	0	0	0	1	0	0	0	0	0	17373.9	0	0
100716	B_F17Biodiv	1	2012	0	2	0	1	1	0	0	0	0	0	0	0	0	0	0	0	0	0	0	7	0	0	0	0	0	0	0	0	0	0	0	0	0	0	0	0	0	0	0	0	0	0	849.029	18528.3	50554.8	0
100716	B_F17Biodiv	2	2012	0	2	0	0	0	0	0	0	0	0	0	0	0	0	0	0	0	0	0	0	0	1	0	0	0	0	0	0	0	0	0	0	0	1	0	0	0	0	0	0	0	0	849.029	18528.3	50554.8	0
0	B_F1Biodiv	1	2009	0	3	0	0	0	3	0	0	0	0	0	0	0	0	0	0	0	0	0	0	0	0	0	0	0	0	0	0	0	0	0	0	0	0	0	0	0	0	0	0	0	19801.6	0	0	292.198	31116.2
0	B_F1Biodiv	2	2009	0	2	0	0	0	1	0	0	0	0	0	0	0	0	0	0	0	0	0	0	0	0	0	0	0	2	0	0	0	1	0	0	0	0	0	0	0	0	0	0	0	19801.6	0	0	292.198	31116.2
0	B_F1Biodiv	1	2010	0	2	0	0	0	1	0	0	0	0	0	0	0	0	0	0	0	0	0	0	0	0	0	0	0	1	0	0	0	0	0	0	0	0	0	0	0	0	0	0	0	19801.6	12000.9	0	32004	31116.2
0	B_F1Biodiv	2	2010	0	3	0	1	0	1	0	0	0	0	0	0	0	0	0	0	0	0	0	0	0	0	0	0	0	0	0	0	0	0	0	0	0	0	0	0	0	0	0	0	0	19801.6	12000.9	0	32004	31116.2
0	B_F1Biodiv	1	2011	0	3	0	0	0	0	0	0	0	0	0	0	0	0	0	0	0	0	0	0	0	0	0	0	0	2	0	0	0	0	0	0	0	0	0	0	0	0	0	0	0	31802.5	786.069	0	8264.22	0
0	B_F1Biodiv	2	2011	0	2	0	0	0	1	0	0	0	0	0	0	0	0	0	0	0	0	0	0	0	0	0	0	0	0	0	0	0	0	0	0	0	0	0	0	0	0	0	0	0	31802.5	786.069	0	8264.22	0
0	B_F1Biodiv	1	2012	0	2	0	0	0	1	0	1	0	0	0	0	0	0	0	0	0	0	0	4	0	0	0	0	0	0	0	0	0	0	0	0	0	0	0	0	1	0	0	0	0	12000.9	786.069	0	0	31116.2
0	B_F1Biodiv	2	2012	0	2	0	0	0	0	0	0	0	0	0	0	0	0	0	0	0	0	0	0	0	0	0	0	0	0	0	0	0	0	0	0	0	0	0	0	0	0	0	0	0	12000.9	786.069	0	0	31116.2
124130	B_F5Biodiv	1	2009	0	2	0	0	0	0	0	0	0	0	0	0	2	0	0	0	0	0	1	0	0	0	0	0	0	0	0	0	0	0	2	0	0	1	0	0	0	0	0	0	0	0	25503.5	6509.67	25954.7	0
124130	B_F5Biodiv	2	2009	0	1	0	0	1	0	0	0	0	0	0	0	2	0	0	0	0	0	1	0	0	2	0	7	0	0	0	0	0	0	0	0	0	0	2	0	0	2	0	0	0	0	25503.5	6509.67	25954.7	0
124130	B_F5Biodiv	1	2010	0	1	0	0	0	0	0	0	0	0	0	0	2	0	0	0	0	0	1	0	0	4	0	1	0	0	0	0	0	0	4	0	1	1	1	0	0	0	0	0	0	0	25503.5	22943.5	0	3771.58
124130	B_F5Biodiv	2	2010	1	0	0	0	0	0	0	0	0	0	0	0	2	1	0	0	0	0	0	0	0	1	0	0	0	0	0	0	0	1	3	0	0	0	0	0	0	1	0	0	0	0	25503.5	22943.5	0	3771.58
124130	B_F5Biodiv	1	2011	0	0	0	0	0	0	0	0	0	0	0	1	1	0	0	0	0	0	1	0	0	1	0	0	0	0	0	0	0	0	0	1	0	2	1	0	0	0	0	0	0	0	48447	0	6509.67	0
124130	B_F5Biodiv	2	2011	1	0	0	0	0	0	0	0	0	0	0	0	0	0	0	0	0	0	0	0	0	1	0	0	0	0	0	0	0	1	3	1	0	0	0	0	0	0	0	0	0	0	48447	0	6509.67	0
124130	B_F5Biodiv	1	2012	0	2	0	1	0	0	0	0	0	0	0	0	3	0	1	0	0	0	0	0	0	1	0	0	0	0	0	0	0	0	6	0	0	1	0	0	0	0	0	2	0	0	25503.5	0	0	3771.58
124130	B_F5Biodiv	2	2012	0	0	0	0	1	0	0	0	0	0	0	0	2	0	0	0	0	0	0	0	0	0	0	0	0	0	0	0	0	0	0	0	0	1	0	0	0	0	0	0	0	0	25503.5	0	0	3771.58
112615	B_F7Biodiv	1	2009	0	0	0	0	0	2	0	0	2	0	0	0	0	0	0	0	0	0	0	1	0	0	0	0	0	0	0	0	0	0	0	0	0	1	0	0	0	1	0	0	0	0	28760.7	0	0	0
112615	B_F7Biodiv	2	2009	0	1	0	0	0	0	0	0	0	0	0	0	1	0	1	0	0	2	1	0	0	0	0	2	0	0	0	0	0	1	0	0	0	1	0	0	0	0	0	0	0	0	28760.7	0	0	0
112615	B_F7Biodiv	1	2010	0	3	0	0	0	0	0	0	2	0	0	0	1	0	0	0	0	0	1	1	0	1	0	0	0	0	0	0	0	0	0	1	0	2	0	0	0	4	0	0	0	29377.8	23781.9	0	21649.3	0
112615	B_F7Biodiv	2	2010	0	2	0	0	0	0	0	0	0	0	0	0	0	0	0	0	0	0	0	0	0	0	0	3	0	0	0	0	1	1	0	1	0	1	0	0	0	0	0	0	0	29377.8	23781.9	0	21649.3	0
112615	B_F7Biodiv	1	2011	0	3	0	0	0	0	0	0	0	0	0	0	0	0	0	0	0	4	0	0	0	2	0	0	0	0	0	0	2	0	0	0	0	2	0	0	0	1	0	0	0	25621.1	21430.7	7590.72	8369.38	0
112615	B_F7Biodiv	2	2011	0	3	0	0	0	0	0	0	0	0	0	0	1	0	1	0	0	1	0	0	0	4	0	0	0	0	0	0	0	1	0	0	0	1	0	0	0	1	0	0	0	25621.1	21430.7	7590.72	8369.38	0
112615	B_F7Biodiv	1	2012	0	2	0	0	0	2	0	0	1	0	0	0	5	0	0	0	0	0	0	3	0	1	0	0	0	0	0	0	0	0	0	0	0	2	0	2	0	0	0	0	0	32706.2	17328	0	46.3162	0
112615	B_F7Biodiv	2	2012	0	3	0	0	0	0	0	0	0	0	0	0	0	0	0	0	0	0	0	0	0	2	0	0	0	0	0	0	0	2	0	0	0	1	0	0	0	0	0	0	0	32706.2	17328	0	46.3162	0
122763	B_F8Biodiv	1	2009	0	2	0	0	0	0	1	1	0	0	0	0	0	0	0	0	0	0	1	0	0	2	0	0	0	0	0	0	0	0	0	0	0	3	0	0	0	6	0	0	0	18579.1	6755.5	0	80252	0
122763	B_F8Biodiv	2	2009	0	1	0	0	1	0	0	0	0	0	0	0	0	0	0	0	0	0	2	0	0	3	0	2	0	0	0	0	0	0	4	3	0	1	2	0	0	0	0	0	0	18579.1	6755.5	0	80252	0
122763	B_F8Biodiv	1	2010	0	2	0	0	1	0	1	0	0	0	0	0	6	0	0	0	0	0	0	0	0	0	0	0	0	0	0	0	0	0	2	0	0	0	0	0	0	0	0	0	1	18579.1	14683.7	0	3643.08	0
122763	B_F8Biodiv	2	2010	0	2	0	0	1	0	2	0	0	0	0	0	3	0	0	0	0	2	0	0	0	1	0	0	0	0	0	0	1	0	0	2	0	0	0	0	0	0	0	0	0	18579.1	14683.7	0	3643.08	0
122763	B_F8Biodiv	1	2011	0	1	0	0	0	0	1	0	0	0	0	0	0	1	0	0	0	0	0	1	0	1	0	0	0	0	0	0	0	3	1	0	0	1	0	0	0	0	0	0	0	39539.1	0	14071	0	0
122763	B_F8Biodiv	2	2011	0	1	0	0	1	0	0	0	0	0	0	0	1	0	0	0	0	0	0	0	0	0	3	1	0	0	0	0	1	0	2	2	0	0	0	0	0	0	0	0	1	39539.1	0	14071	0	0
122763	B_F8Biodiv	1	2012	0	1	0	0	0	2	2	0	0	0	0	0	1	0	0	0	0	0	0	0	0	0	0	0	0	0	0	0	0	0	0	5	0	2	0	0	0	0	0	0	0	33619.1	0	0	23789.4	0
122763	B_F8Biodiv	2	2012	0	0	0	0	1	0	0	0	0	0	0	0	0	1	0	0	0	0	0	1	0	0	0	1	0	0	0	0	0	0	0	0	0	0	0	0	0	0	0	0	0	33619.1	0	0	23789.4	0
0	B_F9Biodiv	1	2009	0	4	0	0	0	1	0	0	0	0	0	0	0	0	0	0	0	0	0	0	0	0	0	0	0	0	0	0	0	0	0	0	0	0	0	0	0	0	0	0	0	0	25594.9	0	0	0
0	B_F9Biodiv	2	2009	0	0	0	0	0	2	0	0	0	0	0	0	0	1	0	0	0	0	0	0	0	0	0	0	0	0	0	0	0	0	0	0	0	0	0	0	0	0	0	0	0	0	25594.9	0	0	0
0	B_F9Biodiv	1	2010	0	5	0	1	0	0	0	0	0	0	0	0	0	1	0	2	0	0	0	0	0	0	0	0	0	0	0	0	0	0	0	0	0	0	0	0	0	0	0	0	0	0	0	0	0	0
0	B_F9Biodiv	2	2010	0	4	0	0	0	0	0	0	0	0	0	0	0	0	0	0	0	0	0	0	0	0	0	0	0	0	0	0	0	0	0	0	0	0	0	0	0	0	0	0	0	0	0	0	0	0
0	B_F9Biodiv	1	2011	0	4	0	0	0	0	0	0	0	0	0	0	0	0	0	0	0	0	0	4	0	0	0	0	0	0	0	0	0	0	0	0	0	0	0	0	0	0	0	0	0	0	0	0	45334.5	0
0	B_F9Biodiv	2	2011	0	4	0	0	0	0	0	0	3	0	0	0	0	0	0	0	0	0	0	0	0	0	0	0	0	0	0	0	0	0	0	0	0	0	0	0	0	0	0	0	0	0	0	0	45334.5	0
0	B_F9Biodiv	1	2012	0	6	0	1	0	0	0	0	0	0	0	0	0	0	0	3	0	0	0	0	0	0	0	0	0	0	0	0	0	0	0	0	0	0	0	0	0	0	0	0	0	0	0	0	0	0
0	B_F9Biodiv	2	2012	0	1	0	0	0	0	0	0	0	0	0	0	0	0	0	0	0	0	0	0	0	0	0	0	0	1	0	0	0	0	0	0	0	0	0	0	0	0	0	0	0	0	0	0	0	0
37588.7	B_FM10Biodiv	1	2009	0	2	0	0	0	2	0	0	0	0	0	0	0	1	0	0	0	0	0	0	0	0	0	0	0	0	0	0	0	0	0	0	0	0	0	0	0	0	0	0	0	0	0	0	0	0
37588.7	B_FM10Biodiv	2	2009	0	2	0	0	0	0	0	0	0	0	0	0	0	0	0	0	0	0	0	0	0	0	0	0	0	0	0	0	0	0	1	0	0	0	0	0	0	0	0	0	0	0	0	0	0	0
37588.7	B_FM10Biodiv	1	2010	0	2	0	1	0	1	0	0	0	0	0	0	0	1	0	0	0	0	0	0	0	0	0	0	0	6	2	0	0	0	0	0	0	0	0	0	0	0	0	0	0	0	0	0	55822.4	0
37588.7	B_FM10Biodiv	2	2010	0	3	0	0	0	0	0	0	0	0	0	0	0	1	0	0	0	0	0	0	0	0	0	0	0	1	1	0	0	0	0	0	0	0	0	0	0	1	0	0	0	0	0	0	55822.4	0
37588.7	B_FM10Biodiv	1	2011	0	2	0	0	0	2	0	1	0	0	0	0	0	0	0	0	0	0	0	0	0	0	0	0	0	0	0	0	0	0	0	0	0	1	0	0	0	0	0	0	0	0	0	0	27108.4	0
37588.7	B_FM10Biodiv	2	2011	0	3	0	0	0	0	0	0	0	0	0	0	0	0	0	0	0	0	0	0	0	0	0	0	0	0	0	0	0	0	0	0	0	0	0	0	0	0	0	0	0	0	0	0	27108.4	0
37588.7	B_FM10Biodiv	1	2012	0	4	0	0	0	0	0	0	0	0	0	0	0	0	0	1	0	0	0	0	0	0	0	0	0	0	0	0	0	0	1	0	0	0	0	0	0	0	0	0	0	0	0	0	0	25713.5
37588.7	B_FM10Biodiv	2	2012	0	7	0	0	0	0	0	0	0	0	0	0	0	0	0	0	0	0	1	0	0	0	0	0	0	0	0	0	0	0	1	0	0	0	0	0	0	1	0	0	0	0	0	0	0	25713.5
88517.3	B_FM11Biodiv	1	2009	0	0	0	0	0	0	0	0	0	0	0	0	1	2	0	0	0	0	1	0	0	0	0	0	0	0	0	0	0	0	1	0	0	0	0	0	0	0	0	0	2	10193	28589	0	18560.3	0
88517.3	B_FM11Biodiv	2	2009	0	4	0	0	1	0	0	0	0	0	0	0	1	1	0	0	0	0	0	1	0	0	0	1	0	0	0	0	0	0	1	0	0	0	0	0	0	0	0	0	1	10193	28589	0	18560.3	0
88517.3	B_FM11Biodiv	1	2010	0	3	0	0	0	0	0	0	3	0	0	0	1	1	0	0	1	0	0	0	0	0	0	0	0	0	0	0	0	0	2	0	0	0	0	0	0	0	0	0	0	10193	2006.32	0	0	0
88517.3	B_FM11Biodiv	2	2010	0	1	0	0	0	0	0	0	0	0	0	0	1	0	0	0	1	0	1	0	0	0	0	0	0	0	0	0	0	0	1	0	0	0	0	0	0	0	0	0	0	10193	2006.32	0	0	0
88517.3	B_FM11Biodiv	1	2011	0	0	0	0	0	2	0	0	0	0	0	0	1	0	1	0	0	0	0	0	0	2	0	0	0	0	0	0	0	0	2	0	0	0	0	0	0	0	0	0	0	20966.5	2006.32	26582.7	11096	0
88517.3	B_FM11Biodiv	2	2011	0	2	0	0	0	0	0	0	0	0	0	0	0	0	0	0	2	0	0	0	0	2	0	0	0	0	0	2	0	0	2	0	0	0	0	0	0	1	0	0	0	20966.5	2006.32	26582.7	11096	0
88517.3	B_FM11Biodiv	1	2012	1	2	0	0	0	2	0	0	0	0	0	0	0	0	0	0	1	0	0	0	0	0	0	0	0	0	0	0	0	0	1	0	0	0	1	0	0	0	0	0	0	10773.5	2006.32	26582.7	0	0
88517.3	B_FM11Biodiv	2	2012	0	4	0	0	0	1	2	0	0	0	0	0	1	0	0	0	0	1	0	0	0	0	0	0	0	0	0	0	0	0	1	0	0	0	0	0	0	1	0	0	0	10773.5	2006.32	26582.7	0	0
65174.1	B_FM12Biodiv	1	2009	0	0	0	0	1	0	0	0	0	0	0	0	1	0	0	0	0	0	0	0	0	0	0	1	0	0	0	0	0	0	1	0	0	1	0	0	0	0	0	0	0	0	0	0	16057.6	0
65174.1	B_FM12Biodiv	2	2009	0	3	0	0	0	0	0	0	0	0	0	0	0	0	0	0	0	0	0	0	0	0	0	0	0	0	0	0	0	0	2	0	0	0	0	0	0	0	0	0	0	0	0	0	16057.6	0
65174.1	B_FM12Biodiv	1	2010	0	4	0	0	0	1	0	0	0	0	0	0	1	0	0	0	0	0	0	0	0	0	0	0	0	0	0	0	0	0	1	0	0	2	0	0	0	0	0	0	0	63012.1	0	0	11621	0
65174.1	B_FM12Biodiv	2	2010	0	3	0	0	1	1	0	1	0	0	0	0	0	0	0	0	0	0	0	0	0	1	0	0	0	1	0	0	0	0	3	0	0	0	0	0	0	0	0	0	1	63012.1	0	0	11621	0
65174.1	B_FM12Biodiv	1	2011	0	2	0	0	0	0	0	0	0	0	0	0	0	0	0	0	0	0	0	0	0	0	0	0	0	0	0	0	0	0	0	0	0	1	0	0	0	0	0	0	0	63012.1	0	0	0	0
65174.1	B_FM12Biodiv	2	2011	0	2	0	0	0	0	0	0	0	0	0	0	1	0	0	0	0	0	0	0	0	0	0	0	0	0	0	0	0	0	2	0	0	0	0	0	0	4	0	0	0	63012.1	0	0	0	0
65174.1	B_FM12Biodiv	1	2012	0	5	0	0	0	3	0	0	0	0	0	0	1	1	0	0	0	0	0	0	0	0	0	0	0	0	0	0	0	0	0	0	0	2	0	0	0	0	0	0	0	63012.1	0	0	0	0
65174.1	B_FM12Biodiv	2	2012	1	5	0	0	0	0	0	1	0	0	0	0	1	0	0	0	0	0	0	0	0	1	0	0	0	0	0	1	1	0	1	0	0	1	0	0	0	0	0	0	0	63012.1	0	0	0	0
72568.2	B_FM15Biodiv	1	2009	0	2	0	0	0	0	0	0	0	0	0	0	0	0	0	0	0	0	1	1	0	0	0	0	0	1	0	1	0	0	0	0	0	0	0	0	0	1	0	0	0	0	0	0	0	57325.7
72568.2	B_FM15Biodiv	2	2009	0	3	0	0	0	0	0	1	0	0	0	0	0	1	0	0	1	0	0	0	0	0	0	0	0	0	0	0	0	0	0	0	0	0	0	0	0	0	0	0	0	0	0	0	0	57325.7
72568.2	B_FM15Biodiv	1	2010	0	2	0	0	0	0	0	0	0	0	0	0	2	1	0	0	0	0	0	2	0	0	0	0	0	0	0	0	0	1	1	0	0	2	0	0	0	0	0	0	0	0	0	0	95040.3	16154
72568.2	B_FM15Biodiv	2	2010	0	1	0	0	0	0	1	0	0	0	0	0	1	1	0	0	0	0	0	0	0	4	0	0	0	0	0	0	0	0	1	0	0	0	0	1	0	0	0	0	0	0	0	0	95040.3	16154
72568.2	B_FM15Biodiv	1	2011	0	1	0	0	0	1	0	0	0	0	0	0	0	0	0	0	0	1	0	0	0	1	1	1	0	1	0	0	0	0	1	0	0	2	0	0	0	0	0	0	0	0	0	0	0	29324.6
72568.2	B_FM15Biodiv	2	2011	0	1	0	0	0	0	0	0	0	0	0	0	0	0	0	0	0	0	0	0	0	2	0	0	0	2	0	0	0	1	2	0	0	0	0	0	0	0	0	0	0	0	0	0	0	29324.6
72568.2	B_FM15Biodiv	1	2012	1	2	0	0	0	1	0	0	0	0	0	0	1	1	0	0	0	0	0	0	0	1	0	0	0	0	0	0	0	0	1	0	0	2	0	0	0	0	0	0	0	16154	0	0	0	0
72568.2	B_FM15Biodiv	2	2012	1	3	0	0	0	0	0	0	0	0	0	0	1	1	0	0	0	0	0	0	0	1	0	0	0	0	0	0	0	1	2	0	0	1	0	0	0	1	0	0	0	16154	0	0	0	0
60486.9	B_FM16Biodiv	1	2009	0	3	0	0	0	0	0	0	0	0	0	0	0	0	0	0	0	0	0	0	0	0	0	0	0	0	0	0	0	0	0	0	0	0	0	0	0	1	0	0	0	0	0	0	56828.4	23982.3
60486.9	B_FM16Biodiv	2	2009	0	4	0	1	0	0	0	0	0	0	0	0	0	0	0	0	0	1	0	0	0	0	0	0	0	0	0	0	0	0	0	0	0	0	0	0	0	0	0	0	0	0	0	0	56828.4	23982.3
60486.9	B_FM16Biodiv	1	2010	0	3	0	0	0	1	0	0	0	0	0	0	0	0	0	0	0	0	0	0	0	1	0	0	0	0	0	0	0	0	1	0	0	0	0	0	0	0	0	0	0	0	0	0	0	0
60486.9	B_FM16Biodiv	2	2010	0	2	0	1	0	0	0	0	1	0	0	0	0	3	0	2	0	0	0	0	0	2	0	0	0	0	0	0	0	0	0	0	0	0	0	0	0	0	0	0	0	0	0	0	0	0
60486.9	B_FM16Biodiv	1	2011	0	2	0	0	0	0	0	0	0	0	0	0	0	1	0	0	0	0	0	0	0	0	0	0	0	0	0	0	0	0	0	0	0	0	0	0	0	0	0	0	0	0	0	0	80810.7	0
60486.9	B_FM16Biodiv	2	2011	0	2	0	0	0	1	0	0	0	0	0	0	0	0	0	0	0	0	0	1	0	2	0	0	0	0	0	0	0	0	1	0	0	0	0	0	0	0	0	0	0	0	0	0	80810.7	0
60486.9	B_FM16Biodiv	1	2012	0	3	0	0	0	0	0	0	0	0	0	0	1	1	0	0	0	0	0	0	0	0	0	0	0	0	0	0	0	0	0	0	0	0	0	0	0	0	0	0	0	0	0	0	44336.8	0
60486.9	B_FM16Biodiv	2	2012	0	5	0	1	0	0	0	0	0	0	0	0	0	0	0	0	0	0	0	0	0	0	0	0	0	0	0	0	0	0	0	0	0	0	0	0	0	0	0	0	0	0	0	0	44336.8	0
69327.2	B_FM2Biodiv	1	2009	0	4	0	0	0	1	0	0	0	0	0	0	0	0	0	0	0	0	0	0	0	0	0	0	0	0	0	0	0	0	0	0	0	0	0	0	0	0	0	0	0	29239.3	9475.15	0	0	0
69327.2	B_FM2Biodiv	2	2009	0	6	0	0	0	0	0	0	0	0	0	0	0	0	0	0	0	0	0	0	0	0	0	0	0	0	0	0	0	0	0	0	0	0	0	0	0	0	0	0	0	29239.3	9475.15	0	0	0
69327.2	B_FM2Biodiv	1	2010	0	5	0	0	0	3	0	0	0	0	0	1	0	0	0	0	0	0	0	2	0	0	0	0	0	0	0	0	0	0	0	0	0	0	0	0	0	1	0	0	0	23556.5	9475.15	0	41634.5	0
69327.2	B_FM2Biodiv	2	2010	0	5	0	0	0	2	0	0	0	0	0	0	0	0	0	0	0	0	0	0	0	0	0	0	0	0	0	0	0	0	0	1	0	0	0	0	0	0	0	0	0	23556.5	9475.15	0	41634.5	0
69327.2	B_FM2Biodiv	1	2011	0	5	0	0	0	1	0	0	0	0	0	0	0	0	0	0	0	0	0	0	0	0	0	0	0	0	0	0	0	0	0	1	0	0	0	0	0	0	0	0	0	23556.5	9264.35	0	41244.7	0
69327.2	B_FM2Biodiv	2	2011	0	2	0	0	0	0	0	0	0	0	0	0	0	0	0	0	0	0	1	0	1	1	0	0	0	0	0	0	0	0	0	0	0	0	0	0	0	0	0	0	0	23556.5	9264.35	0	41244.7	0
69327.2	B_FM2Biodiv	1	2012	0	5	0	0	0	2	0	0	0	0	0	0	0	0	0	0	0	1	0	0	0	0	0	0	0	0	0	0	0	0	0	0	0	0	0	0	0	0	0	0	0	23556.5	9264.35	0	408.791	0
69327.2	B_FM2Biodiv	2	2012	0	3	0	0	0	1	1	0	0	0	0	0	1	0	0	1	0	0	0	0	0	1	0	0	0	0	0	0	0	0	1	0	0	1	0	0	0	1	0	0	0	23556.5	9264.35	0	408.791	0
77700.5	B_FM5Biodiv	1	2009	0	4	0	0	0	3	0	0	0	0	0	0	0	0	0	0	0	0	0	0	0	0	0	0	0	0	0	0	0	0	0	0	0	0	0	0	0	0	0	0	0	25590.1	15111.1	0	0	0
77700.5	B_FM5Biodiv	2	2009	0	3	0	1	0	0	0	0	0	0	0	0	0	0	0	0	0	0	0	0	0	0	0	0	0	0	0	0	0	0	0	0	0	0	0	0	0	0	0	0	0	25590.1	15111.1	0	0	0
77700.5	B_FM5Biodiv	1	2010	0	2	0	0	0	1	0	0	0	0	0	0	0	0	0	0	0	0	0	1	0	0	0	0	0	0	1	0	0	0	0	0	0	0	0	0	0	0	0	0	0	25358.4	0	4716.67	30573.8	0
77700.5	B_FM5Biodiv	2	2010	0	4	0	0	0	0	0	1	0	0	0	0	0	0	0	0	0	0	0	0	0	0	0	0	0	1	0	0	0	0	1	0	0	0	0	0	0	0	0	0	0	25358.4	0	4716.67	30573.8	0
77700.5	B_FM5Biodiv	1	2011	0	3	0	0	0	0	0	0	0	0	0	0	0	0	0	0	0	0	0	0	0	0	0	0	0	0	0	0	0	0	0	0	0	0	0	0	0	0	0	0	0	23130.5	0	0	0	32128.3
77700.5	B_FM5Biodiv	2	2011	0	3	0	1	0	0	0	0	0	0	0	0	0	0	0	0	0	0	0	0	0	0	0	0	0	0	0	0	0	0	0	0	0	0	0	0	0	0	0	0	0	23130.5	0	0	0	32128.3
77700.5	B_FM5Biodiv	1	2012	0	4	0	0	0	2	0	0	0	0	0	0	0	0	0	0	0	0	0	0	0	0	0	0	0	0	0	0	0	0	0	0	0	0	0	0	0	0	0	0	0	23130.5	0	0	0	0
77700.5	B_FM5Biodiv	2	2012	0	4	0	0	0	0	0	0	0	0	0	0	0	0	0	0	0	0	0	0	0	0	0	0	0	0	0	0	0	0	0	0	0	0	0	0	0	0	0	0	0	23130.5	0	0	0	0
40174.9	B_FM7Biodiv	1	2009	0	2	0	0	0	0	0	0	0	0	0	0	0	1	0	0	0	0	0	0	0	0	0	0	0	0	0	0	0	0	0	0	0	0	0	0	0	0	0	0	0	0	0	0	2603.43	33860.3
40174.9	B_FM7Biodiv	2	2009	0	1	0	0	0	0	0	0	0	0	0	0	0	1	0	0	0	0	0	0	0	0	0	1	0	0	0	0	0	0	0	0	0	0	0	0	0	1	0	0	0	0	0	0	2603.43	33860.3
40174.9	B_FM7Biodiv	1	2010	0	3	0	0	0	0	0	0	0	0	0	0	0	0	0	0	0	0	0	0	0	0	0	0	0	0	0	0	0	0	1	0	0	0	0	0	0	0	1	0	0	0	0	0	33081.5	0
40174.9	B_FM7Biodiv	2	2010	0	0	0	0	0	0	0	0	0	0	0	0	0	1	0	0	0	0	0	0	0	2	0	0	0	0	0	0	0	0	1	0	0	0	0	1	0	0	0	0	0	0	0	0	33081.5	0
40174.9	B_FM7Biodiv	1	2011	0	2	0	0	0	1	0	1	0	0	0	0	0	0	0	0	0	0	0	0	0	1	0	0	0	0	0	0	0	0	1	0	0	1	0	0	0	0	0	0	0	33081.5	0	0	0	0
40174.9	B_FM7Biodiv	2	2011	0	2	0	0	0	0	0	0	0	0	0	0	0	0	0	0	0	0	0	0	0	0	0	0	0	2	0	0	0	0	0	0	0	0	0	0	0	0	0	0	1	33081.5	0	0	0	0
40174.9	B_FM7Biodiv	1	2012	0	2	0	0	0	3	0	0	0	0	0	0	0	0	0	0	0	0	0	0	0	1	0	0	0	0	0	0	0	0	1	0	0	0	0	0	0	2	0	0	0	33081.5	0	0	0	0
40174.9	B_FM7Biodiv	2	2012	0	3	0	0	0	0	0	1	0	0	1	0	0	0	0	0	0	0	0	0	0	0	0	0	1	0	0	0	0	1	0	0	0	0	0	0	0	0	0	0	0	33081.5	0	0	0	0
0	B_FM8Biodiv	1	2009	0	3	0	1	0	2	0	0	0	0	0	0	0	0	0	0	0	0	0	0	0	0	0	0	0	0	0	0	0	0	0	0	0	0	0	0	0	0	0	0	0	0	0	0	0	0
0	B_FM8Biodiv	2	2009	0	2	0	0	0	1	0	0	0	0	0	0	0	0	0	0	0	0	0	0	0	0	0	0	0	0	0	0	0	0	0	0	0	0	0	0	0	0	0	0	0	0	0	0	0	0
0	B_FM8Biodiv	1	2010	0	3	0	0	0	1	0	0	0	0	0	0	0	0	0	0	0	0	0	0	0	0	0	0	0	0	0	0	0	0	0	0	0	0	0	0	0	0	0	0	0	0	0	0	0	0
0	B_FM8Biodiv	2	2010	0	1	1	0	0	0	0	0	0	0	0	0	0	0	0	0	0	0	0	0	0	0	0	0	0	0	0	0	0	0	0	0	0	0	0	0	0	0	0	0	0	0	0	0	0	0
0	B_FM8Biodiv	1	2011	0	2	0	0	0	0	0	0	0	0	0	0	0	1	0	0	0	0	0	0	0	0	0	0	0	0	0	0	0	0	0	0	0	0	0	0	0	0	0	0	1	0	0	0	0	0
0	B_FM8Biodiv	2	2011	0	4	0	0	0	0	0	0	0	0	0	0	0	0	0	0	0	0	0	0	0	0	0	0	0	0	0	0	0	0	0	0	0	0	0	0	0	0	0	0	0	0	0	0	0	0
0	B_FM8Biodiv	1	2012	0	4	0	0	0	2	0	0	0	0	0	0	0	0	0	0	0	0	0	0	0	0	0	0	0	0	0	0	0	0	1	0	0	0	0	0	0	0	0	0	0	0	0	0	4645.3	0
0	B_FM8Biodiv	2	2012	0	5	0	1	0	0	0	0	0	0	0	0	0	0	0	0	0	0	0	0	0	0	0	0	0	0	0	0	1	0	1	0	0	0	0	0	0	0	0	0	0	0	0	0	4645.3	0
74028	B_HZ141	1	2009	0	0	0	0	0	3	1	1	0	0	0	0	1	1	0	0	0	0	0	1	0	0	0	0	0	0	0	0	0	0	1	0	0	0	0	0	0	0	0	0	0	0	0	0	89429.7	0
74028	B_HZ141	2	2009	0	2	0	0	0	1	1	0	1	0	0	0	0	0	0	0	0	0	0	0	0	0	0	0	0	1	0	0	0	0	2	0	0	0	0	0	0	0	0	0	0	0	0	0	89429.7	0
74028	B_HZ141	1	2010	0	4	0	0	0	4	0	1	0	0	0	0	0	0	0	0	0	0	0	0	0	0	0	0	0	0	0	0	0	0	2	0	0	2	0	0	0	0	0	0	0	0	0	0	0	0
74028	B_HZ141	2	2010	0	3	0	0	0	0	0	0	0	0	0	0	0	1	0	0	0	1	0	0	0	2	0	0	0	0	0	0	0	0	3	0	0	0	0	0	0	0	0	0	0	0	0	0	0	0
74028	B_HZ141	1	2011	0	2	0	0	0	1	1	1	1	0	0	0	0	0	0	0	0	0	0	0	0	0	0	0	0	0	0	2	0	0	1	0	0	0	0	0	0	0	0	0	1	32552.4	0	2567.41	0	0
74028	B_HZ141	2	2011	0	3	0	0	0	0	0	0	1	0	0	0	0	1	0	0	0	0	0	0	0	1	0	0	0	0	0	0	0	0	1	0	0	0	0	0	0	0	0	0	0	32552.4	0	2567.41	0	0
74028	B_HZ141	1	2012	0	4	0	0	0	0	0	0	0	0	0	0	1	0	0	0	0	0	0	2	0	0	0	0	0	0	0	0	0	0	1	0	0	0	0	0	0	0	0	0	0	32552.4	0	0	2567.41	0
74028	B_HZ141	2	2012	0	5	0	0	0	3	0	1	0	0	0	0	1	0	0	1	0	0	1	4	0	1	0	0	0	0	0	0	0	0	3	0	0	0	0	0	0	0	0	0	0	32552.4	0	0	2567.41	0
124508	B_HZ142	1	2009	0	2	0	0	0	0	0	0	0	0	0	0	3	1	0	0	0	0	1	0	1	0	0	0	0	0	0	0	0	0	0	0	0	1	0	0	0	1	0	0	1	0	9764.92	0	44354	0
124508	B_HZ142	2	2009	0	6	0	0	0	0	1	0	0	0	0	0	3	1	0	0	0	0	1	0	0	0	0	0	0	0	0	0	0	1	0	0	0	1	0	0	0	0	0	0	0	0	9764.92	0	44354	0
124508	B_HZ142	1	2010	0	0	0	0	0	0	2	0	0	0	0	0	3	0	0	0	0	0	1	0	0	0	0	3	0	0	0	0	0	2	0	3	0	4	0	0	0	0	0	0	0	1937.6	15843.5	0	55186.9	26057.7
124508	B_HZ142	2	2010	0	0	0	0	1	0	4	0	0	0	0	0	1	1	0	0	0	0	1	0	0	2	0	0	0	0	0	0	0	0	0	2	0	0	0	0	0	0	0	0	0	1937.6	15843.5	0	55186.9	26057.7
124508	B_HZ142	1	2011	0	0	0	0	0	0	0	0	0	0	0	0	0	1	0	0	0	0	1	0	0	2	1	0	0	0	0	0	0	2	3	1	0	0	0	0	0	0	0	0	0	0	17781.1	0	0	18232.1
124508	B_HZ142	2	2011	0	0	0	0	0	0	0	0	0	0	0	0	1	0	0	0	0	2	2	0	0	2	0	2	0	0	0	0	0	0	7	2	0	0	0	0	0	0	0	1	0	0	17781.1	0	0	18232.1
124508	B_HZ142	1	2012	0	0	0	0	0	0	1	0	0	0	0	0	1	1	0	0	0	0	1	0	0	0	0	2	0	0	0	0	0	4	2	1	1	1	0	0	0	0	0	1	0	0	17779.4	1.7176	5508.7	79397.4
124508	B_HZ142	2	2012	0	0	0	0	0	0	0	0	0	0	0	0	3	0	0	0	0	0	1	0	0	2	0	2	0	0	0	0	0	0	3	0	0	2	0	0	0	1	0	0	0	0	17779.4	1.7176	5508.7	79397.4
112585	B_HZ265	1	2009	0	3	0	0	0	0	0	0	0	0	0	0	0	2	0	0	0	0	0	0	0	1	0	2	0	0	0	0	0	1	1	0	0	1	0	0	0	3	0	0	0	0	87.4852	0	31105.1	80364.7
112585	B_HZ265	2	2009	0	3	0	0	0	0	0	0	0	0	0	0	0	0	0	0	0	0	1	0	0	0	0	0	0	0	0	0	0	1	1	0	0	2	0	0	0	0	0	0	0	0	87.4852	0	31105.1	80364.7
112585	B_HZ265	1	2010	0	0	0	0	1	0	0	0	0	0	0	0	1	3	0	0	0	0	0	0	0	0	0	0	0	0	0	0	0	0	1	0	1	1	0	0	0	0	0	0	0	0	22071.9	0	1633.72	64267.4
112585	B_HZ265	2	2010	0	0	0	0	2	0	0	0	0	0	0	0	2	0	0	0	0	0	0	0	0	0	0	2	0	0	0	0	0	0	2	0	0	0	0	0	0	2	0	0	0	0	22071.9	0	1633.72	64267.4
112585	B_HZ265	1	2011	0	0	0	0	0	0	0	0	0	0	0	0	0	1	0	0	0	0	1	0	0	2	0	0	0	0	0	0	0	1	0	0	0	3	0	0	0	0	1	0	0	11956.5	17150.3	0	0	62123.6
112585	B_HZ265	2	2011	0	1	0	0	0	0	1	0	0	0	0	0	2	0	0	0	0	0	0	0	0	2	0	0	0	0	0	0	0	0	0	0	0	1	0	0	0	0	1	0	0	11956.5	17150.3	0	0	62123.6
112585	B_HZ265	1	2012	0	1	0	0	0	0	0	0	0	0	0	0	1	0	0	0	0	0	0	0	0	1	0	0	0	0	0	0	1	0	0	0	0	2	0	0	0	0	0	0	0	11956.5	17150.3	0	7657.51	14909.5
112585	B_HZ265	2	2012	0	0	0	0	1	0	0	0	0	0	0	0	0	0	0	0	0	0	0	0	0	1	0	0	0	0	0	0	0	0	1	0	0	2	0	0	0	0	0	0	0	11956.5	17150.3	0	7657.51	14909.5
49880.8	B_HZ267	1	2009	0	2	0	0	0	0	0	0	0	0	0	0	0	1	0	0	0	1	0	0	0	0	0	0	0	0	0	0	0	0	1	0	0	0	0	0	0	0	0	0	0	0	0	0	56089.3	0
49880.8	B_HZ267	2	2009	0	3	0	0	0	0	0	0	0	0	0	0	0	1	0	1	0	0	0	0	0	0	0	0	0	0	0	0	0	0	1	0	0	0	0	0	0	0	0	0	0	0	0	0	56089.3	0
49880.8	B_HZ267	1	2010	0	4	0	1	0	0	0	0	0	0	0	0	0	0	0	0	0	0	0	0	0	0	0	0	0	0	0	0	0	0	1	0	0	0	0	0	0	0	0	0	0	0	0	0	9917.49	26922.5
49880.8	B_HZ267	2	2010	0	3	0	0	0	0	0	0	0	0	0	0	0	0	0	0	0	0	1	0	0	0	0	0	0	0	0	0	0	0	0	0	0	0	0	0	0	0	0	0	0	0	0	0	9917.49	26922.5
49880.8	B_HZ267	1	2011	0	3	0	0	0	0	0	0	0	0	0	0	0	0	0	0	0	0	0	0	0	1	0	0	0	0	0	0	0	0	0	0	0	0	0	0	0	0	0	0	0	0	0	0	1933.88	640.931
49880.8	B_HZ267	2	2011	0	3	0	0	0	0	0	0	0	0	0	0	0	0	0	0	0	0	0	0	0	1	0	0	0	0	0	0	0	0	2	0	0	0	0	0	0	0	0	0	0	0	0	0	1933.88	640.931
49880.8	B_HZ267	2	2012	0	1	0	1	0	0	0	0	0	0	0	0	0	1	0	0	0	0	0	0	0	0	0	0	1	0	0	0	0	0	1	0	0	0	0	0	0	0	0	0	0	0	0	0	0	0
77490.9	B_M10Biodiv	1	2009	0	1	0	0	0	0	0	0	0	0	0	0	0	0	0	0	0	0	1	0	0	0	0	0	0	0	0	0	0	0	1	0	0	0	0	0	0	0	0	0	0	55006.3	47745.5	0	0	0
77490.9	B_M10Biodiv	2	2009	0	1	0	0	0	2	0	0	0	0	0	0	0	0	0	0	0	0	1	0	0	0	0	0	0	0	0	0	0	0	1	0	0	0	0	0	0	0	0	0	0	55006.3	47745.5	0	0	0
77490.9	B_M10Biodiv	1	2010	0	1	0	0	0	3	0	0	0	0	0	0	1	0	0	0	0	0	2	0	0	0	0	0	0	0	0	0	0	0	1	0	0	0	0	0	0	0	0	0	0	55006.3	0	0	13391	179.049
77490.9	B_M10Biodiv	2	2010	1	3	0	0	0	0	0	0	0	0	0	0	0	0	0	0	0	0	1	0	0	0	0	0	0	0	0	0	0	0	1	0	0	0	0	0	0	0	0	0	1	55006.3	0	0	13391	179.049
77490.9	B_M10Biodiv	1	2011	1	1	0	0	0	0	0	0	0	0	0	0	0	2	0	0	0	0	0	0	0	1	0	0	0	0	0	0	0	0	0	0	0	1	0	0	0	0	0	0	0	90907.5	6751.71	0	2072.42	11844.3
77490.9	B_M10Biodiv	2	2011	0	1	0	0	0	0	0	0	0	0	0	0	0	2	0	0	0	0	3	0	0	1	0	1	0	0	0	0	0	0	2	0	0	0	0	0	0	0	0	0	0	90907.5	6751.71	0	2072.42	11844.3
77490.9	B_M10Biodiv	1	2012	0	4	0	0	0	1	0	0	0	0	0	0	4	0	0	0	0	0	0	5	0	0	0	0	0	0	0	0	0	0	2	0	0	0	0	0	0	0	0	0	0	97659.3	0	0	0	11844.3
77490.9	B_M10Biodiv	2	2012	1	4	0	0	0	0	0	0	0	0	0	0	1	0	0	0	0	0	1	0	0	0	0	0	0	0	0	0	0	0	2	0	0	0	0	0	0	0	0	0	0	97659.3	0	0	0	11844.3
5649.36	B_M1Biodiv	1	2009	0	2	0	0	0	1	0	0	3	0	0	0	0	0	0	0	0	0	0	0	0	0	0	0	0	0	0	0	0	0	0	0	0	0	0	0	0	0	0	0	0	0	0	0	20890.6	0
5649.36	B_M1Biodiv	2	2009	0	3	0	0	0	0	0	0	0	0	0	0	0	1	0	1	0	0	0	0	0	0	0	0	0	0	0	0	0	0	0	0	0	0	0	0	0	0	0	0	0	0	0	0	20890.6	0
5649.36	B_M1Biodiv	1	2010	0	5	1	0	0	0	0	0	0	0	0	0	0	0	0	0	0	0	0	0	0	0	0	0	0	0	0	0	0	0	0	0	0	0	0	0	0	0	0	0	0	0	0	0	7274	0
5649.36	B_M1Biodiv	2	2010	0	3	0	1	0	0	0	0	0	0	0	0	0	0	0	0	0	0	0	0	0	0	0	0	0	0	0	0	0	0	0	0	0	0	0	0	0	0	0	0	0	0	0	0	7274	0
5649.36	B_M1Biodiv	1	2011	0	3	0	1	0	0	0	0	0	0	0	0	0	0	0	0	0	0	0	0	0	0	0	0	0	0	0	0	0	0	0	0	0	0	0	0	0	0	0	0	0	0	20890.6	0	0	0
5649.36	B_M1Biodiv	2	2011	0	3	0	0	0	0	0	0	0	0	0	0	0	0	0	0	0	0	0	0	0	0	0	0	0	0	0	0	0	0	0	0	0	0	0	0	0	0	0	0	0	0	20890.6	0	0	0
5649.36	B_M1Biodiv	1	2012	0	3	0	0	0	2	0	2	0	0	0	0	0	0	0	1	0	0	0	0	0	0	0	0	0	0	0	0	0	0	0	0	0	0	0	0	0	0	0	0	0	20890.6	0	0	0	7274
5649.36	B_M1Biodiv	2	2012	0	4	0	0	0	0	0	0	0	0	0	0	0	0	0	0	0	0	0	0	0	0	0	0	0	1	0	0	0	0	0	0	0	0	0	0	0	0	0	0	0	20890.6	0	0	0	7274
80808.8	B_M3Biodiv	1	2009	0	0	0	1	0	1	0	0	0	0	0	0	0	1	0	0	0	0	0	0	0	0	0	0	0	0	0	1	0	0	0	0	0	0	0	0	1	0	0	0	0	0	111.301	0	1451.68	52435.8
80808.8	B_M3Biodiv	2	2009	0	1	0	0	0	0	0	0	0	0	0	0	1	0	0	0	0	0	0	0	0	0	0	0	0	0	0	0	0	0	0	0	0	0	0	0	0	0	0	0	0	0	111.301	0	1451.68	52435.8
80808.8	B_M3Biodiv	1	2010	0	1	0	0	0	0	1	0	0	0	0	0	1	0	0	0	0	0	2	1	0	1	0	0	0	0	0	0	0	0	0	0	0	0	0	0	0	0	0	0	0	0	111.301	0	9046.8	15503.4
80808.8	B_M3Biodiv	2	2010	0	1	0	0	0	0	0	0	0	0	0	0	0	0	0	0	0	0	1	0	0	1	0	0	0	0	0	0	2	0	0	0	0	1	0	0	0	0	0	0	0	0	111.301	0	9046.8	15503.4
80808.8	B_M3Biodiv	1	2011	0	2	0	0	0	0	0	0	0	0	0	0	0	1	0	0	0	1	0	0	0	1	0	0	0	0	0	0	1	0	0	0	0	1	0	0	0	0	0	0	0	0	0	0	1451.68	15614.7
80808.8	B_M3Biodiv	2	2011	0	2	0	0	0	0	0	0	0	0	0	0	0	1	0	0	0	0	0	0	0	0	0	0	0	0	0	0	0	0	0	0	0	0	0	0	0	0	0	0	0	0	0	0	1451.68	15614.7
80808.8	B_M3Biodiv	1	2012	0	3	0	0	0	0	0	0	0	0	0	0	0	0	0	0	0	0	0	0	0	0	0	0	0	0	0	0	0	0	0	0	0	0	0	0	0	1	0	0	0	0	111.301	0	41310.2	52435.8
80808.8	B_M3Biodiv	2	2012	0	2	0	0	0	0	1	0	0	0	0	0	0	0	0	0	0	0	1	0	0	0	0	0	0	0	0	2	0	0	0	0	0	0	0	0	0	0	0	0	0	0	111.301	0	41310.2	52435.8
86712.8	B_M5Biodiv	1	2009	0	1	0	0	0	0	0	0	0	0	0	0	0	0	0	0	0	0	1	0	0	1	0	0	0	0	0	0	0	0	0	0	0	0	0	0	0	0	0	0	0	0	0	0	0	18224.8
86712.8	B_M5Biodiv	2	2009	0	3	0	0	0	0	0	0	0	0	0	0	0	1	0	0	0	0	0	0	0	0	0	0	0	0	0	0	0	0	0	0	0	1	0	0	0	1	0	0	0	0	0	0	0	18224.8
86712.8	B_M5Biodiv	1	2010	0	2	0	0	0	0	0	0	0	0	0	0	0	0	0	0	0	0	3	0	0	0	0	0	1	0	0	0	0	0	0	0	0	2	0	0	0	0	0	0	0	0	0	0	29.0446	0
86712.8	B_M5Biodiv	2	2010	0	1	0	0	0	0	2	0	0	0	0	0	1	1	0	0	0	0	1	4	0	0	0	1	0	0	0	0	0	1	1	0	0	0	0	0	0	0	0	0	0	0	0	0	29.0446	0
86712.8	B_M5Biodiv	1	2011	0	1	0	0	0	0	0	0	0	0	0	0	0	0	0	0	0	0	1	0	0	1	0	0	0	2	0	0	0	0	0	0	0	1	0	0	0	0	0	0	0	0	0	0	490.711	74224.2
86712.8	B_M5Biodiv	2	2011	0	2	0	0	0	0	0	0	0	0	0	0	0	0	1	0	0	0	1	0	0	0	0	0	0	0	0	0	0	0	0	0	0	0	0	0	0	0	0	0	0	0	0	0	490.711	74224.2
86712.8	B_M5Biodiv	1	2012	0	0	0	0	0	0	0	0	0	0	0	0	3	1	0	0	0	0	0	0	0	1	0	0	0	0	0	0	0	1	3	0	0	1	0	0	0	0	0	0	0	0	0	0	0	19445.9
86712.8	B_M5Biodiv	2	2012	0	1	0	0	0	0	0	0	0	0	0	0	1	1	0	0	0	0	2	0	0	1	0	0	0	0	0	0	0	0	0	0	0	0	0	0	0	0	0	0	0	0	0	0	0	19445.9
124946	B_M8Biodiv	1	2009	0	0	0	0	0	0	0	0	0	0	0	0	0	0	0	0	0	0	1	0	0	0	5	0	0	0	0	0	0	0	1	0	0	2	0	0	0	0	0	0	0	0	41551.7	107.237	15108.5	23799.4
124946	B_M8Biodiv	2	2009	0	4	0	0	0	0	0	0	0	0	0	0	2	0	0	0	0	0	2	0	0	0	7	0	0	0	0	0	0	0	0	0	0	0	0	0	0	0	0	0	0	0	41551.7	107.237	15108.5	23799.4
124946	B_M8Biodiv	1	2010	0	1	0	0	0	0	0	0	0	0	0	0	2	0	0	0	0	0	2	0	0	1	0	4	0	0	0	0	0	0	1	1	0	2	0	0	0	1	0	0	0	0	107.237	41551.7	0	0
124946	B_M8Biodiv	2	2010	0	2	0	0	0	0	1	0	0	0	0	0	2	0	0	0	0	0	0	0	0	0	0	0	0	0	0	0	0	0	1	0	0	1	0	0	0	0	0	0	0	0	107.237	41551.7	0	0
124946	B_M8Biodiv	1	2011	1	0	0	0	0	0	1	0	0	0	0	0	1	1	0	0	0	0	0	0	0	1	0	2	0	0	0	0	0	1	1	0	0	0	0	0	0	0	0	0	0	0	41659	0	23799.4	20437.3
124946	B_M8Biodiv	2	2011	1	1	0	0	0	0	1	0	0	0	0	0	3	1	0	0	0	0	0	0	0	0	5	0	3	0	0	0	0	1	2	0	0	1	0	0	0	0	0	0	0	0	41659	0	23799.4	20437.3
124946	B_M8Biodiv	1	2012	0	3	0	0	0	0	0	0	0	0	0	0	2	0	0	0	0	0	0	0	0	1	1	1	0	0	0	0	0	1	3	0	0	0	0	0	0	0	0	0	0	0	41659	0	15108.5	0
124946	B_M8Biodiv	2	2012	1	1	0	0	0	0	0	0	0	0	0	0	1	0	0	0	0	0	1	0	0	1	1	0	0	0	0	0	0	0	1	0	0	0	0	0	0	0	0	0	0	0	41659	0	15108.5	0
0	B_M9Biodiv	1	2009	0	0	0	0	0	0	0	0	0	0	0	0	0	0	0	0	0	0	0	0	0	0	0	0	0	4	0	0	0	0	0	0	0	0	0	0	0	0	0	0	0	0	0	0	0	32253
0	B_M9Biodiv	2	2009	0	2	0	1	0	0	0	0	0	0	0	0	0	0	0	0	0	0	0	0	0	0	0	0	0	0	0	0	0	0	0	0	0	0	0	0	0	0	0	0	0	0	0	0	0	32253
0	B_M9Biodiv	1	2010	0	2	0	0	0	0	0	0	0	0	0	0	0	0	0	0	0	0	0	1	0	0	0	0	0	0	0	0	0	0	0	0	0	0	0	0	0	0	0	0	0	0	0	0	45949.9	0
0	B_M9Biodiv	2	2010	0	2	0	0	0	0	0	0	0	0	0	0	0	0	0	0	0	0	0	0	0	0	0	0	0	0	0	0	0	0	0	0	0	0	0	0	0	0	0	0	0	0	0	0	45949.9	0
0	B_M9Biodiv	2	2011	0	1	0	0	0	0	0	0	0	0	0	0	0	0	0	0	0	0	0	0	0	0	0	0	0	0	0	0	0	0	0	0	0	0	0	0	0	0	0	0	0	0	0	0	51370.1	0
0	B_M9Biodiv	1	2012	0	3	0	0	0	0	0	0	0	0	0	0	0	0	0	0	0	0	0	0	0	0	0	0	0	0	0	0	0	0	0	0	0	0	0	0	0	0	0	0	0	0	0	0	13696.9	0
0	B_M9Biodiv	2	2012	0	4	0	1	0	0	0	0	0	0	0	0	0	0	0	0	0	0	0	0	0	0	0	0	0	0	0	0	0	0	0	0	0	0	0	0	0	0	0	0	0	0	0	0	13696.9	0
117223	B_NSE10Biodiv	1	2009	0	3	0	0	0	0	0	0	0	0	0	1	1	0	0	0	2	0	0	0	1	0	0	0	0	0	0	0	0	1	2	0	0	1	0	0	0	2	0	0	0	0	25266.6	0	68006.8	0
117223	B_NSE10Biodiv	2	2009	0	4	0	0	0	0	0	0	0	0	0	0	0	0	0	0	0	0	1	0	0	0	0	0	0	0	0	0	0	0	2	1	1	0	1	0	0	1	0	0	0	0	25266.6	0	68006.8	0
117223	B_NSE10Biodiv	1	2010	0	0	0	0	0	0	0	0	0	0	0	0	3	0	0	0	0	0	1	0	0	1	0	3	0	0	0	0	0	1	4	1	1	2	0	0	0	0	0	0	1	0	40641.6	0	15766.8	63724.2
117223	B_NSE10Biodiv	2	2010	0	0	0	0	0	0	1	0	1	0	0	0	3	0	0	0	0	0	0	1	0	1	0	0	1	0	0	0	0	1	4	2	0	0	0	0	0	2	0	2	0	0	40641.6	0	15766.8	63724.2
117223	B_NSE10Biodiv	1	2011	1	1	0	0	0	0	1	0	2	0	0	0	4	0	0	0	0	0	0	0	0	1	0	2	0	0	0	0	0	0	1	2	0	3	1	0	0	0	0	0	0	0	77506.5	0	0	15766.8
117223	B_NSE10Biodiv	2	2011	0	0	0	0	1	0	1	0	1	0	0	0	2	2	0	0	0	0	0	0	0	2	0	1	0	0	0	0	0	0	3	1	0	0	1	0	0	1	1	1	1	0	77506.5	0	0	15766.8
117223	B_NSE10Biodiv	1	2012	0	2	0	0	0	0	0	0	0	0	0	1	1	0	0	0	0	0	0	0	0	1	0	4	0	0	0	0	0	0	5	2	2	2	0	0	0	0	0	0	0	0	60366.3	0	0	59766.3
117223	B_NSE10Biodiv	2	2012	0	1	0	0	2	1	1	0	0	0	0	0	2	0	0	0	0	0	0	0	0	0	0	0	0	0	0	0	0	0	0	0	2	0	1	0	1	0	0	0	0	0	60366.3	0	0	59766.3
100675	B_NSE14Biodiv	1	2009	0	1	0	0	1	0	0	0	0	0	0	0	0	0	0	0	0	0	2	0	0	1	0	0	0	0	0	0	0	0	1	0	1	4	0	0	0	3	0	0	0	0	69393.2	0	54682.5	0
100675	B_NSE14Biodiv	2	2009	0	3	0	0	0	0	0	0	0	0	0	0	0	0	0	0	0	0	2	0	0	2	0	1	0	0	0	0	0	0	0	0	0	1	0	0	0	1	0	0	0	0	69393.2	0	54682.5	0
100675	B_NSE14Biodiv	1	2010	0	0	0	0	0	0	0	0	0	0	0	0	2	0	0	0	0	0	1	0	0	0	0	1	0	0	0	0	0	0	1	0	1	0	0	0	0	0	0	0	0	0	58180.9	0	0	65894.8
100675	B_NSE14Biodiv	2	2010	0	0	0	0	0	0	2	0	0	0	0	0	1	0	1	0	0	0	1	0	0	0	0	0	0	0	0	0	0	0	1	2	0	5	0	0	0	0	0	0	0	0	58180.9	0	0	65894.8
100675	B_NSE14Biodiv	1	2011	0	0	0	0	0	0	0	0	0	0	0	0	1	2	0	0	1	0	2	0	0	0	0	0	0	0	0	0	0	0	0	2	0	3	0	0	0	0	0	0	0	0	47613.6	0	0	76462.1
100675	B_NSE14Biodiv	2	2011	0	1	0	0	0	0	0	0	0	0	0	0	2	0	0	0	1	0	1	0	0	2	0	0	0	0	0	0	0	0	1	1	0	2	0	0	0	2	0	1	0	0	47613.6	0	0	76462.1
100675	B_NSE14Biodiv	1	2012	0	0	0	0	0	0	0	0	0	0	0	1	0	0	0	0	0	0	0	0	0	1	0	0	0	0	0	0	0	0	0	2	0	3	0	0	0	0	0	0	0	0	40455.9	0	0	83619.8
100675	B_NSE14Biodiv	2	2012	0	0	0	0	0	0	0	0	0	0	0	1	2	1	0	0	0	0	1	0	0	0	0	0	0	0	0	0	0	0	1	0	0	2	0	0	0	0	0	0	0	0	40455.9	0	0	83619.8
108302	B_NSE2Biodiv	1	2009	0	2	0	0	0	1	0	0	0	0	0	0	1	0	0	0	0	0	1	0	0	1	0	0	0	0	0	0	0	0	0	0	0	0	0	0	0	1	0	0	0	0	46426.3	0	32918.6	0
108302	B_NSE2Biodiv	2	2009	0	0	0	0	0	2	0	0	1	0	0	0	0	0	0	0	0	1	1	0	0	0	0	0	0	0	0	0	0	0	1	0	0	0	0	0	0	1	0	0	0	0	46426.3	0	32918.6	0
108302	B_NSE2Biodiv	1	2010	0	2	0	0	0	0	0	0	0	0	0	1	3	0	0	0	0	0	1	8	0	1	3	0	0	0	0	0	0	0	2	1	0	0	0	0	0	0	0	0	0	0	46426.3	0	25270.9	0
108302	B_NSE2Biodiv	2	2010	0	1	0	0	0	0	0	0	0	0	0	0	2	0	0	0	0	0	2	0	0	1	0	4	0	0	0	0	0	0	1	3	0	2	0	0	0	0	0	0	0	0	46426.3	0	25270.9	0
108302	B_NSE2Biodiv	1	2011	1	0	0	0	0	1	1	0	0	0	0	0	1	3	0	0	0	0	1	0	0	2	0	0	0	0	0	0	0	0	0	2	0	2	0	0	0	3	0	0	0	0	46426.3	0	0	0
108302	B_NSE2Biodiv	2	2011	0	2	0	0	0	1	0	0	0	0	0	0	1	1	0	0	0	0	0	1	0	3	0	1	0	0	0	0	0	3	0	2	0	0	0	0	0	2	0	0	0	0	46426.3	0	0	0
108302	B_NSE2Biodiv	1	2012	0	2	0	0	0	0	0	0	1	0	0	0	4	1	0	0	0	0	2	1	0	0	0	4	0	0	0	0	0	0	2	3	1	2	0	0	0	1	0	0	0	0	46426.3	0	32918.6	0
108302	B_NSE2Biodiv	2	2012	0	1	0	0	0	1	0	0	0	0	0	0	4	0	0	0	0	0	1	2	0	0	0	2	0	0	0	0	0	0	1	2	0	3	0	0	0	0	0	0	0	0	46426.3	0	32918.6	0
119546	B_NSE3Biodiv	1	2009	0	1	0	0	0	1	0	0	2	0	0	0	0	0	0	0	0	0	1	0	0	0	0	1	0	0	0	0	0	0	1	0	0	1	0	0	0	1	0	0	0	0	0	0	4624.97	0
119546	B_NSE3Biodiv	2	2009	0	1	0	0	0	0	0	0	0	0	0	0	1	0	0	0	0	0	1	0	0	1	0	0	0	0	0	0	0	0	0	0	0	0	0	0	0	0	0	0	0	0	0	0	4624.97	0
119546	B_NSE3Biodiv	1	2010	1	2	0	0	0	1	0	0	0	0	0	0	1	0	0	0	0	0	0	0	0	1	0	0	0	0	0	0	0	0	1	0	0	0	0	0	0	0	0	0	0	0	2072.74	0	36294.8	0
119546	B_NSE3Biodiv	2	2010	0	1	0	0	0	1	0	0	0	0	0	0	0	0	0	0	0	0	1	0	0	0	0	0	9	0	0	0	0	2	2	0	0	0	0	0	0	0	0	0	0	0	2072.74	0	36294.8	0
119546	B_NSE3Biodiv	1	2011	0	3	0	0	0	0	0	0	0	0	0	0	2	0	0	0	0	0	2	0	0	1	1	1	2	0	0	0	0	0	0	2	0	1	0	0	0	0	0	0	0	0	0	31415.5	25186.7	0
119546	B_NSE3Biodiv	2	2011	0	2	0	0	0	1	0	0	0	0	0	0	1	0	0	0	0	0	1	1	0	1	0	0	0	0	0	0	0	0	2	0	0	0	0	0	0	1	1	0	0	0	0	31415.5	25186.7	0
119546	B_NSE3Biodiv	1	2012	0	2	0	0	0	2	0	0	0	0	0	0	0	0	0	0	0	0	0	0	0	0	0	1	0	0	0	0	0	0	3	2	0	1	0	0	0	1	0	0	0	0	0	4139.28	59526.8	0
119546	B_NSE3Biodiv	2	2012	1	0	0	0	0	1	0	0	0	0	0	0	0	0	0	0	0	0	1	0	0	0	0	1	0	0	0	0	0	0	4	0	0	0	0	0	0	0	0	0	0	0	0	4139.28	59526.8	0
91323.5	B_NSE4Biodiv	1	2009	0	3	0	1	0	1	0	0	0	1	0	0	1	1	0	0	0	0	0	0	0	0	0	2	0	0	0	0	0	0	0	0	0	2	0	0	0	0	0	0	0	13366.5	8644.32	40588	28134.5	27369.1
91323.5	B_NSE4Biodiv	2	2009	0	2	0	0	0	0	1	0	0	0	0	0	0	0	0	0	0	0	1	0	0	1	0	0	0	0	0	0	0	0	0	1	0	0	0	0	0	2	0	0	0	13366.5	8644.32	40588	28134.5	27369.1
91323.5	B_NSE4Biodiv	2	2010	0	1	0	0	1	2	0	0	0	0	0	0	0	0	0	0	0	0	1	0	0	2	0	1	1	0	0	0	2	0	3	1	0	0	0	0	1	0	0	0	0	12966	55622	0	0	27227.7
91323.5	B_NSE4Biodiv	1	2011	0	0	0	0	0	1	1	0	0	0	0	0	1	1	0	0	0	0	0	0	0	0	1	0	0	0	0	0	1	0	0	4	0	1	0	0	0	0	1	0	0	12966.1	65864.7	17608.7	0	10736.7
91323.5	B_NSE4Biodiv	2	2011	0	1	0	0	0	1	2	0	0	0	0	0	0	0	0	0	0	0	1	0	0	1	1	0	0	0	0	0	1	0	1	1	0	0	0	0	0	1	0	0	1	12966.1	65864.7	17608.7	0	10736.7
91323.5	B_NSE4Biodiv	1	2012	0	2	0	0	0	1	1	0	0	0	0	0	0	0	0	0	0	0	0	1	0	1	0	1	0	0	0	0	0	0	2	4	0	2	0	0	1	0	0	0	0	12966.1	45762.5	20038.8	400.407	38779.8
91323.5	B_NSE4Biodiv	2	2012	0	0	0	0	0	1	0	0	0	0	0	0	1	1	0	0	0	0	0	0	0	1	1	0	0	0	0	0	0	0	0	2	0	0	1	0	0	0	0	0	0	12966.1	45762.5	20038.8	400.407	38779.8
36462.6	B_NSE5Biodiv	1	2009	0	2	0	0	0	4	0	0	0	0	0	0	0	0	0	0	0	0	0	0	0	0	0	0	0	0	0	0	0	0	0	0	0	0	0	0	1	0	0	0	0	0	87794.3	2215.61	0	20108.9
36462.6	B_NSE5Biodiv	2	2009	0	3	0	0	0	1	0	0	0	0	0	0	0	1	0	0	0	0	0	0	0	0	0	0	0	0	0	0	0	0	0	0	0	0	0	0	1	0	0	0	0	0	87794.3	2215.61	0	20108.9
36462.6	B_NSE5Biodiv	1	2010	0	3	0	0	0	4	0	0	0	0	0	0	0	0	0	0	0	0	0	0	0	0	0	1	0	0	0	0	0	0	0	1	0	0	0	0	2	0	0	0	0	0	53795.5	4726	54659.6	0
36462.6	B_NSE5Biodiv	2	2010	0	2	0	0	0	2	0	0	0	0	0	0	0	0	0	0	0	0	0	0	0	0	0	0	1	0	0	0	0	0	0	0	0	0	0	0	0	0	0	0	0	0	53795.5	4726	54659.6	0
36462.6	B_NSE5Biodiv	1	2011	0	1	0	0	0	2	0	0	0	0	0	0	0	0	0	0	0	0	0	0	0	0	0	0	0	0	0	0	0	0	0	1	0	1	0	0	3	0	0	0	0	4882.95	73904.4	36789.3	2629.3	0
36462.6	B_NSE5Biodiv	2	2011	0	3	0	0	0	2	0	0	0	0	0	0	0	0	0	0	0	0	0	0	0	0	0	0	0	0	0	0	0	0	1	0	0	0	0	0	2	0	0	0	0	4882.95	73904.4	36789.3	2629.3	0
36462.6	B_NSE5Biodiv	1	2012	0	2	0	0	0	8	0	0	0	0	0	0	0	0	0	0	0	1	0	0	0	0	0	0	0	0	0	0	0	0	0	0	0	0	0	0	0	0	0	0	0	4882.95	64655.6	23138.6	22324.5	0
36462.6	B_NSE5Biodiv	2	2012	0	2	0	1	0	1	0	0	0	0	0	0	0	0	0	0	0	2	0	0	0	0	0	0	0	0	0	0	0	0	0	1	0	0	0	0	2	0	0	0	0	4882.95	64655.6	23138.6	22324.5	0
50879.1	B_NSE6Biodiv	1	2009	0	1	0	0	0	2	0	0	0	0	0	0	0	0	0	0	0	0	0	0	0	0	0	0	0	0	0	0	0	0	0	0	0	0	0	0	0	0	0	0	0	0	35638.6	0	0	0
50879.1	B_NSE6Biodiv	2	2009	0	3	0	0	0	0	0	0	0	0	0	0	0	0	0	0	0	0	0	0	0	0	0	0	0	0	0	0	0	0	0	0	0	0	0	0	0	0	0	0	0	0	35638.6	0	0	0
50879.1	B_NSE6Biodiv	1	2010	0	4	0	0	0	1	0	0	0	0	0	0	0	0	0	0	0	0	0	0	0	0	0	0	0	0	0	0	0	0	0	0	0	0	0	0	0	0	0	0	0	0	35638.6	0	11558.8	0
50879.1	B_NSE6Biodiv	2	2010	0	3	0	0	0	1	0	0	0	0	0	0	0	0	0	0	0	0	0	0	0	0	0	0	0	0	0	0	0	0	0	0	0	0	0	0	0	1	0	0	0	0	35638.6	0	11558.8	0
50879.1	B_NSE6Biodiv	1	2011	0	5	0	1	0	2	0	0	1	0	0	0	0	0	0	0	0	0	0	0	0	0	0	0	0	1	0	0	0	0	0	0	0	0	0	0	0	0	0	0	0	5168.54	23481.9	0	0	0
50879.1	B_NSE6Biodiv	2	2011	0	5	0	0	0	1	0	0	0	0	0	0	0	0	0	0	0	0	0	2	0	0	0	0	0	0	0	0	0	1	0	0	0	0	0	0	0	0	1	0	0	5168.54	23481.9	0	0	0
50879.1	B_NSE6Biodiv	1	2012	0	0	0	0	0	3	0	0	0	0	0	0	0	0	0	0	0	0	0	0	0	0	0	0	0	0	0	0	0	0	0	0	0	0	0	0	0	0	0	0	0	5168.54	23481.9	0	21665.8	0
53265.6	B_NSE7Biodiv	1	2009	0	0	0	1	0	3	0	0	0	0	0	0	0	0	0	0	0	0	1	0	0	1	0	0	0	0	0	0	0	0	0	0	0	0	0	0	1	0	0	0	0	0	3465.13	3895.7	13768.5	10376.6
53265.6	B_NSE7Biodiv	2	2009	0	3	0	0	0	1	0	0	0	0	0	0	0	1	0	0	1	0	1	2	0	2	0	0	0	0	0	0	0	0	0	1	0	0	0	0	0	1	0	0	0	0	3465.13	3895.7	13768.5	10376.6
53265.6	B_NSE7Biodiv	1	2010	0	1	0	0	0	1	0	0	0	0	0	0	0	1	0	0	0	0	1	0	0	0	0	0	0	0	0	0	0	0	0	0	0	0	0	0	0	0	0	0	0	0	3895.7	0	9641.24	0
53265.6	B_NSE7Biodiv	2	2010	0	1	0	0	0	1	0	0	0	0	0	0	2	0	0	0	0	0	1	0	0	0	0	0	0	0	0	0	0	0	2	0	0	1	0	0	0	0	0	0	0	0	3895.7	0	9641.24	0
53265.6	B_NSE7Biodiv	1	2011	0	4	0	0	0	1	0	0	0	0	0	0	0	0	0	0	0	0	1	0	0	1	0	0	0	0	0	0	0	0	0	2	0	0	0	0	0	0	0	0	0	6176.11	3895.7	0	27610.2	0
53265.6	B_NSE7Biodiv	2	2011	0	3	1	0	0	2	0	0	0	0	0	0	1	0	0	0	0	1	0	1	0	2	0	0	0	0	0	0	0	0	1	1	0	0	0	0	0	0	0	0	0	6176.11	3895.7	0	27610.2	0
53265.6	B_NSE7Biodiv	1	2012	0	2	0	0	0	0	2	0	0	0	0	0	1	1	0	0	0	0	0	1	0	1	0	0	0	0	0	0	0	0	0	0	0	1	0	0	0	0	0	0	0	6176.11	33334.3	3895.7	0	0
53265.6	B_NSE7Biodiv	2	2012	0	2	0	0	0	2	0	0	0	0	0	0	0	0	0	0	0	0	0	3	0	0	0	0	0	0	0	0	0	0	0	0	0	0	0	0	1	0	0	0	2	6176.11	33334.3	3895.7	0	0
123755	B_NSN2Biodiv	1	2009	0	0	0	0	0	0	0	0	0	0	0	0	2	0	0	0	0	0	0	0	0	1	0	1	0	0	0	0	0	0	0	1	0	1	0	0	0	0	0	0	0	0	0	0	37953.7	41068
123755	B_NSN2Biodiv	2	2009	0	4	0	0	1	0	0	0	0	0	0	0	3	0	0	0	0	0	2	0	0	2	0	2	0	0	0	0	0	1	2	0	0	2	0	0	0	1	0	0	0	0	0	0	37953.7	41068
123755	B_NSN2Biodiv	1	2010	0	0	0	0	0	0	0	0	0	0	0	0	2	0	0	0	0	0	0	0	0	0	0	1	0	0	0	0	0	0	3	0	0	0	2	0	0	1	0	0	0	0	0	0	5954.89	40171
123755	B_NSN2Biodiv	2	2010	0	0	0	0	0	0	0	0	0	0	0	0	4	0	0	0	0	1	0	0	0	1	0	7	0	0	0	0	0	0	2	0	0	0	0	0	0	0	0	0	0	0	0	0	5954.89	40171
123755	B_NSN2Biodiv	1	2011	0	0	0	0	0	0	0	0	0	0	0	0	3	0	0	0	0	0	0	0	0	1	0	0	0	0	0	0	0	0	2	2	0	1	1	0	0	0	0	1	0	0	0	37949.3	0	41072.3
123755	B_NSN2Biodiv	2	2011	0	0	0	0	0	0	0	0	0	0	0	0	3	0	1	0	0	0	1	0	0	2	0	0	0	0	0	0	0	0	2	1	0	0	2	0	0	0	1	0	0	0	0	37949.3	0	41072.3
123755	B_NSN2Biodiv	1	2012	0	0	0	0	0	0	0	0	0	0	0	0	2	0	0	0	0	0	0	0	0	1	0	0	0	0	0	0	0	0	0	0	1	1	0	0	0	0	0	0	1	0	0	0	0	40175.4
123755	B_NSN2Biodiv	2	2012	0	0	0	0	0	0	0	0	0	0	0	0	1	0	0	0	0	0	0	0	0	0	0	0	0	0	0	0	0	0	2	0	0	0	0	0	0	0	1	0	0	0	0	0	0	40175.4
118024	B_NSN3Biodiv	1	2009	0	1	0	0	0	0	0	0	0	0	0	0	0	1	0	0	0	0	0	0	0	2	0	0	0	0	0	0	1	6	0	1	0	2	0	0	0	0	0	0	0	0	53267.7	8014.56	0	63863.5
118024	B_NSN3Biodiv	2	2009	0	5	0	0	0	0	0	0	1	0	0	0	3	0	0	0	0	0	1	0	0	1	6	2	0	0	0	0	0	2	1	0	1	1	0	0	0	0	0	0	0	0	53267.7	8014.56	0	63863.5
118024	B_NSN3Biodiv	1	2010	0	0	0	0	0	0	0	0	0	0	0	0	0	0	0	0	0	0	0	0	0	3	0	0	0	0	0	0	0	1	2	1	0	2	0	0	0	0	0	0	0	8014.56	47440.8	0	0	69690.4
118024	B_NSN3Biodiv	2	2010	0	0	1	0	0	0	0	0	0	0	0	0	3	2	1	0	0	0	0	0	0	1	0	1	0	0	0	0	0	0	2	2	0	2	0	1	0	0	0	0	0	8014.56	47440.8	0	0	69690.4
118024	B_NSN3Biodiv	1	2011	0	0	0	0	0	0	0	0	0	0	0	0	2	0	0	0	0	0	0	0	0	0	1	0	0	0	0	0	0	1	1	0	0	2	0	0	0	0	0	0	0	0	26893.6	0	24602.8	73649.4
118024	B_NSN3Biodiv	2	2011	0	0	0	0	0	0	1	0	1	0	0	0	3	0	0	0	0	0	0	0	0	2	0	0	0	0	0	0	0	0	1	1	0	0	0	0	0	2	0	0	0	0	26893.6	0	24602.8	73649.4
118024	B_NSN3Biodiv	1	2012	0	0	1	0	0	0	0	0	0	0	0	1	1	0	0	0	1	0	0	0	0	1	0	0	0	0	0	0	0	0	1	0	0	1	0	0	0	0	1	0	0	0	68517.1	0	0	48614.1
118024	B_NSN3Biodiv	2	2012	0	1	0	0	0	0	0	0	0	0	0	0	1	0	0	0	0	0	0	0	0	0	0	0	0	0	0	0	0	0	1	0	0	0	0	0	0	0	1	0	0	0	68517.1	0	0	48614.1
83216.8	B_NSN5Biodiv	1	2009	0	2	0	0	0	0	0	0	0	0	0	0	0	1	0	0	0	1	0	0	0	0	0	0	0	0	0	2	0	0	0	0	0	1	0	0	0	0	0	0	0	0	8370.01	0	76461.4	28766.1
83216.8	B_NSN5Biodiv	2	2009	0	3	1	0	0	1	0	0	0	0	0	0	0	0	1	0	0	0	1	1	0	0	0	0	5	0	0	0	1	1	0	0	0	0	0	0	0	0	0	0	0	0	8370.01	0	76461.4	28766.1
83216.8	B_NSN5Biodiv	1	2010	0	1	0	0	0	0	0	0	1	0	0	0	2	0	0	0	0	0	0	0	0	1	0	0	0	0	0	0	0	1	1	0	0	0	1	0	0	1	0	1	0	0	11844	0	0	100496
83216.8	B_NSN5Biodiv	2	2010	0	1	0	0	0	0	1	0	0	0	0	0	0	0	0	0	0	2	1	0	0	0	0	0	0	2	0	0	0	0	2	1	0	0	1	0	0	0	0	0	0	0	11844	0	0	100496
83216.8	B_NSN5Biodiv	1	2011	0	0	0	0	0	1	1	0	0	0	0	0	0	1	0	0	0	0	0	0	0	0	0	0	0	0	0	0	1	0	1	0	0	2	0	0	0	0	0	0	0	0	0	11844	0	93383.5
83216.8	B_NSN5Biodiv	2	2011	0	1	0	0	0	0	0	0	0	0	0	0	0	3	0	0	1	0	1	0	0	0	0	0	0	0	0	0	0	0	1	0	0	0	0	1	0	0	0	0	0	0	0	11844	0	93383.5
83216.8	B_NSN5Biodiv	1	2012	0	1	0	0	0	0	0	0	0	0	0	0	1	0	0	0	0	0	0	0	0	1	0	3	0	0	0	0	0	0	1	0	0	0	0	0	0	0	0	0	0	0	0	11844	0	100496
83216.8	B_NSN5Biodiv	2	2012	0	0	0	0	0	0	0	0	0	0	0	0	1	0	0	0	0	0	0	0	0	0	0	0	4	0	0	0	2	0	0	0	0	0	0	0	0	0	0	1	0	0	0	11844	0	100496
121108	B_NSN6Biodiv	1	2009	0	1	0	0	0	0	0	0	0	0	0	0	0	0	0	0	0	0	1	0	0	0	0	0	0	0	0	0	0	0	5	0	0	2	0	0	0	0	0	0	0	0	0	0	44494.6	10981
121108	B_NSN6Biodiv	2	2009	0	4	0	0	2	0	0	0	0	0	0	0	0	0	0	0	0	0	2	0	0	1	0	0	0	0	0	0	0	1	2	0	0	0	0	0	0	0	0	0	0	0	0	0	44494.6	10981
121108	B_NSN6Biodiv	1	2010	0	1	0	1	1	0	0	0	0	0	0	0	2	0	0	0	1	0	0	0	0	2	0	0	0	0	0	0	0	1	2	0	0	0	0	0	0	1	0	0	0	0	0	0	0	13827.3
121108	B_NSN6Biodiv	2	2010	0	1	0	0	0	1	0	0	0	0	0	0	4	0	0	0	0	0	0	0	0	1	0	0	0	0	0	0	0	0	4	0	0	1	1	0	0	0	0	0	0	0	0	0	0	13827.3
121108	B_NSN6Biodiv	1	2011	0	0	0	0	1	0	0	0	0	0	0	0	0	0	0	0	2	0	1	0	0	1	0	1	0	0	0	0	0	0	3	1	0	0	0	0	0	0	0	1	0	0	0	1716.04	44494.6	10981
121108	B_NSN6Biodiv	2	2011	0	0	0	0	0	1	0	0	0	0	0	0	3	0	0	0	0	0	2	0	0	0	0	0	0	0	0	0	0	0	1	0	0	1	0	0	0	1	0	1	0	0	0	1716.04	44494.6	10981
121108	B_NSN6Biodiv	1	2012	0	0	1	0	0	0	0	0	3	0	0	1	0	0	0	0	1	0	0	0	0	1	1	0	0	0	0	0	0	0	2	0	0	0	0	0	0	0	0	1	0	0	4.0686	0	11355.2	2846.33
121108	B_NSN6Biodiv	2	2012	0	0	0	0	0	0	0	0	0	0	0	0	0	0	0	0	0	0	2	0	0	1	0	0	0	0	0	0	0	0	1	0	0	0	0	0	0	0	0	0	0	0	4.0686	0	11355.2	2846.33
118789	B_NSO2Biodiv	1	2009	0	0	0	0	0	0	0	0	1	0	0	0	0	1	0	0	0	0	1	0	0	0	0	0	0	0	0	0	0	0	0	0	1	3	0	0	0	0	0	0	0	0	5774.68	0	0	118235
118789	B_NSO2Biodiv	2	2009	0	3	0	0	0	0	0	0	0	0	0	0	2	0	0	0	0	0	0	0	0	0	0	1	0	0	0	0	0	0	2	0	0	1	2	0	0	0	0	0	0	0	5774.68	0	0	118235
118789	B_NSO2Biodiv	1	2010	0	0	0	0	0	0	0	0	0	0	0	0	0	2	0	0	0	0	0	0	0	1	0	0	0	0	0	0	0	0	2	0	1	1	0	0	0	0	0	1	0	0	5774.68	0	0	118294
118789	B_NSO2Biodiv	2	2010	0	0	0	0	0	0	0	0	0	0	0	0	1	1	0	0	0	0	0	0	0	0	0	0	0	0	0	0	0	0	2	0	0	1	0	0	0	0	0	1	0	0	5774.68	0	0	118294
118789	B_NSO2Biodiv	1	2011	1	0	0	0	1	0	1	0	0	0	0	0	2	1	0	0	1	0	0	0	0	1	0	0	0	0	0	0	0	1	2	0	0	3	0	0	0	0	0	1	0	0	0	5774.68	0	94438.6
118789	B_NSO2Biodiv	2	2011	0	0	0	0	1	0	0	0	1	0	0	0	1	1	0	0	1	0	1	0	0	1	0	0	0	0	0	0	0	2	2	0	1	0	0	0	0	0	0	1	0	0	0	5774.68	0	94438.6
118789	B_NSO2Biodiv	1	2012	0	0	0	0	0	0	1	0	0	0	0	0	2	3	0	0	0	0	0	0	0	1	0	0	0	0	0	0	0	0	0	0	0	1	0	0	0	0	0	0	0	0	5774.68	0	0	91293.4
118789	B_NSO2Biodiv	2	2012	0	0	0	0	0	0	0	0	0	0	0	0	1	2	0	0	0	0	0	0	0	0	0	1	0	0	0	0	0	2	0	0	0	0	0	0	0	1	0	0	0	0	5774.68	0	0	91293.4
123479	B_NSO3Biodiv	1	2009	0	0	0	0	0	0	0	0	0	0	0	0	1	1	3	0	0	0	0	0	0	0	0	0	0	0	0	0	0	0	1	0	0	2	1	0	0	0	0	0	0	0	32063.4	0	0	63989.5
123479	B_NSO3Biodiv	2	2009	0	3	0	0	1	0	0	0	0	0	0	0	2	0	0	0	0	0	0	0	0	4	0	1	0	0	0	0	0	0	0	0	1	0	1	0	0	0	0	4	0	0	32063.4	0	0	63989.5
123479	B_NSO3Biodiv	1	2010	0	0	0	0	0	0	0	0	0	0	0	1	2	0	0	0	0	0	0	0	0	0	0	0	0	0	0	0	0	0	2	0	1	1	0	0	0	0	0	1	0	0	51216	0	0	44836.9
123479	B_NSO3Biodiv	2	2010	0	0	0	0	0	0	0	0	0	0	0	0	4	0	0	0	0	0	0	0	1	0	0	5	0	0	0	0	0	0	3	2	1	0	2	0	0	0	0	2	0	0	51216	0	0	44836.9
123479	B_NSO3Biodiv	1	2011	0	0	0	0	0	0	0	0	0	0	0	0	1	0	1	0	1	0	0	0	2	2	0	0	0	0	0	0	0	0	1	0	0	1	0	0	0	0	0	1	0	0	56860.4	0	0	39192.5
123479	B_NSO3Biodiv	2	2011	0	0	0	0	0	0	0	0	0	0	0	0	2	1	0	0	0	0	0	0	0	2	0	0	0	0	0	0	0	1	2	0	1	1	0	0	0	0	0	0	0	0	56860.4	0	0	39192.5
123479	B_NSO3Biodiv	1	2012	0	0	0	0	0	0	0	0	0	0	0	0	1	0	0	0	0	0	0	0	1	1	0	0	0	0	0	0	0	0	3	0	1	2	0	0	0	1	0	0	0	0	77284.9	0	0	22436.5
123479	B_NSO3Biodiv	2	2012	0	0	0	0	0	0	0	0	0	0	0	0	0	2	0	0	0	0	0	0	1	0	0	0	0	0	0	0	0	0	1	0	2	1	0	0	0	2	0	0	0	0	77284.9	0	0	22436.5
80487.8	B_P11Biodiv	1	2009	0	0	0	0	0	0	0	0	0	0	0	0	0	1	0	1	0	0	0	0	0	0	0	0	0	0	0	0	0	0	0	0	0	0	0	0	0	0	0	0	0	0	0	0	0	0
80487.8	B_P11Biodiv	2	2009	0	3	0	0	0	0	0	0	0	0	0	0	0	1	0	0	0	0	0	0	0	1	0	0	0	0	0	0	0	0	1	0	0	0	0	0	0	1	0	0	0	0	0	0	0	0
80487.8	B_P11Biodiv	1	2010	0	2	0	0	0	0	0	1	0	0	0	0	0	0	0	0	0	0	0	0	0	0	0	0	0	0	0	0	0	0	1	0	0	0	0	0	0	0	0	0	0	0	0	0	0	0
80487.8	B_P11Biodiv	2	2010	0	1	0	1	0	0	0	0	0	0	0	0	1	0	0	0	0	0	0	0	0	0	0	0	0	0	0	0	0	0	0	0	0	1	0	0	0	0	0	0	0	0	0	0	0	0
80487.8	B_P11Biodiv	1	2011	0	3	0	0	0	2	0	0	0	0	0	0	0	0	2	0	0	0	0	0	0	0	0	0	0	0	0	0	0	0	0	0	0	0	0	0	0	0	0	0	0	0	0	0	27967.5	0
80487.8	B_P11Biodiv	2	2011	0	2	0	0	0	0	0	0	0	0	0	0	0	0	0	0	0	0	0	0	0	0	0	0	0	0	0	0	0	0	1	0	0	0	0	0	0	0	0	1	0	0	0	0	27967.5	0
80487.8	B_P11Biodiv	1	2012	0	3	0	0	0	0	0	0	0	0	0	0	0	0	0	0	0	1	0	0	0	1	0	0	0	0	0	0	0	0	1	0	0	0	0	0	0	0	0	0	0	0	0	0	0	0
80487.8	B_P11Biodiv	2	2012	0	2	0	0	0	0	0	0	0	0	0	0	0	0	0	0	0	0	0	0	0	0	0	0	0	0	0	0	0	0	0	0	0	0	0	0	0	0	0	0	0	0	0	0	0	0
74779.6	B_P13Biodiv	1	2009	0	1	0	0	0	0	0	0	0	0	0	0	0	0	0	0	0	0	0	0	0	0	0	0	0	0	0	0	0	0	0	0	0	1	0	0	0	0	0	0	0	0	0	0	0	0
74779.6	B_P13Biodiv	2	2009	0	2	0	0	0	0	0	0	2	0	0	0	0	0	0	0	0	0	0	0	0	0	0	0	0	0	0	0	0	0	0	0	0	0	0	0	0	0	0	0	0	0	0	0	0	0
74779.6	B_P13Biodiv	1	2010	0	3	0	1	0	1	0	0	0	0	0	0	0	0	0	0	0	0	0	0	0	0	0	0	0	0	0	0	0	0	1	0	0	0	0	0	0	0	0	0	0	0	0	0	0	0
74779.6	B_P13Biodiv	2	2010	0	3	0	3	0	0	0	1	0	0	0	0	0	0	0	0	0	0	0	0	0	0	0	0	0	0	0	0	0	0	0	0	0	0	0	0	0	0	0	0	0	0	0	0	0	0
74779.6	B_P13Biodiv	1	2011	1	3	0	0	0	1	0	0	0	0	0	0	1	0	0	0	0	0	0	0	0	0	1	0	0	0	0	0	0	0	1	0	0	1	0	0	0	0	0	0	0	0	0	0	0	0
74779.6	B_P13Biodiv	2	2011	0	4	0	1	0	0	0	0	0	0	0	0	0	0	0	0	0	0	0	2	0	0	0	0	0	0	0	0	0	0	0	0	0	0	0	0	0	0	0	0	0	0	0	0	0	0
74779.6	B_P13Biodiv	1	2012	0	3	0	0	0	3	0	0	0	0	0	0	0	0	1	0	0	0	0	0	0	0	0	0	0	1	0	0	0	0	0	0	0	0	0	0	0	0	0	0	0	0	0	0	32607.7	44671.3
74779.6	B_P13Biodiv	2	2012	0	2	0	0	0	0	0	0	0	0	0	0	0	0	0	0	0	0	0	0	0	0	0	0	0	0	0	0	0	0	0	0	0	0	0	0	0	0	0	0	0	0	0	0	32607.7	44671.3
38098	B_P14Biodiv	1	2009	0	2	0	0	0	0	0	0	0	0	0	0	0	0	0	0	0	0	0	0	0	0	0	0	0	0	0	0	0	0	0	0	0	0	0	0	0	0	0	0	0	0	0	0	0	34644.6
38098	B_P14Biodiv	2	2009	0	1	0	0	0	1	0	0	0	0	0	0	0	2	0	0	0	0	0	0	0	0	0	0	0	0	0	0	0	0	0	0	0	0	0	0	0	0	0	0	0	0	0	0	0	34644.6
38098	B_P14Biodiv	1	2010	0	2	0	0	0	0	0	0	0	0	0	0	0	0	0	0	0	0	0	0	0	0	0	0	0	0	0	0	0	0	1	0	0	0	0	0	0	0	0	0	0	0	0	0	48134	33764.8
38098	B_P14Biodiv	2	2010	0	3	0	1	0	0	0	0	8	0	0	0	0	0	0	0	0	0	0	0	0	0	0	0	3	0	0	0	0	1	2	0	0	0	0	0	0	0	0	0	3	0	0	0	48134	33764.8
38098	B_P14Biodiv	1	2011	0	4	0	0	0	0	0	0	0	0	0	0	0	0	0	0	0	0	0	0	0	0	0	0	0	0	0	0	0	0	1	0	0	0	0	0	0	0	0	0	0	0	0	0	0	37312.1
38098	B_P14Biodiv	2	2011	0	5	0	0	0	0	0	0	0	0	0	0	0	0	0	0	0	0	0	0	0	0	0	0	0	0	0	0	0	0	0	0	0	0	0	0	0	0	0	0	0	0	0	0	0	37312.1
38098	B_P14Biodiv	1	2012	0	5	0	3	0	0	0	0	0	0	0	0	0	0	0	0	0	0	0	0	0	0	0	0	0	0	0	0	0	0	0	0	0	0	0	0	0	0	0	0	0	0	0	0	0	34644.6
38098	B_P14Biodiv	2	2012	0	4	0	0	0	0	0	0	0	0	0	0	0	0	0	0	0	0	0	1	0	0	0	0	0	0	0	0	0	0	2	0	0	0	0	0	0	0	0	0	1	0	0	0	0	34644.6
78404.6	B_P16Biodiv	1	2009	0	2	0	0	0	2	0	0	0	0	0	0	0	0	0	0	0	1	0	0	0	2	0	0	0	0	0	0	0	0	1	0	0	0	0	0	0	0	1	0	0	0	60753.7	0	0	37367.4
78404.6	B_P16Biodiv	2	2009	0	1	1	0	0	1	0	0	0	0	0	0	0	0	0	0	0	0	0	1	0	0	0	0	2	0	0	0	0	0	0	0	0	0	0	0	0	0	0	0	0	0	60753.7	0	0	37367.4
78404.6	B_P16Biodiv	1	2010	0	0	0	0	0	1	1	0	2	0	0	0	0	0	0	0	0	0	0	1	0	0	0	0	1	0	0	0	0	0	0	0	0	0	0	0	0	0	1	0	0	0	60753.7	0	50452.2	0
78404.6	B_P16Biodiv	2	2010	0	1	0	0	0	0	0	0	1	0	0	0	1	0	0	0	0	0	0	0	0	0	0	1	10	0	0	0	2	0	0	1	0	0	0	1	0	0	0	0	1	0	60753.7	0	50452.2	0
78404.6	B_P16Biodiv	1	2011	0	0	0	0	0	0	0	1	0	0	0	0	0	0	0	0	0	0	0	0	0	0	0	0	0	0	0	0	0	0	0	0	0	0	0	0	0	0	1	0	0	0	60753.7	0	1308.14	6559.93
78404.6	B_P16Biodiv	2	2011	0	1	0	0	0	0	0	0	0	0	0	0	0	0	0	0	0	1	0	0	0	0	0	0	15	0	0	0	1	0	0	0	0	0	0	0	0	0	0	0	0	0	60753.7	0	1308.14	6559.93
78404.6	B_P16Biodiv	1	2012	0	0	0	2	0	0	0	1	0	0	0	0	0	0	0	0	0	0	0	0	0	0	0	0	0	0	0	0	0	0	3	0	0	0	0	0	0	0	0	0	2	0	41300.5	0	0	0
78404.6	B_P16Biodiv	2	2012	0	1	0	0	0	0	0	0	0	0	0	0	0	0	0	0	0	0	0	0	0	0	0	0	0	0	0	0	0	0	2	0	0	0	0	0	0	0	0	0	1	0	41300.5	0	0	0
0	B_P18Biodiv	1	2009	0	1	0	2	0	1	0	0	0	0	0	0	0	0	0	0	0	0	0	0	0	0	0	0	0	0	0	0	0	0	0	0	0	0	0	0	0	0	0	0	0	0	0	0	0	0
0	B_P18Biodiv	2	2009	0	4	0	1	0	0	0	0	0	0	0	0	0	0	0	2	0	0	0	0	0	0	0	0	0	0	0	0	0	0	0	0	0	0	0	0	0	0	0	0	0	0	0	0	0	0
0	B_P18Biodiv	1	2010	0	2	0	0	0	1	0	0	0	0	0	0	0	0	0	0	0	0	0	0	0	0	0	0	0	0	0	0	0	0	0	0	0	0	0	0	0	0	0	0	0	0	0	0	48613.7	0
0	B_P18Biodiv	2	2010	0	3	0	0	0	0	0	0	0	0	0	0	0	0	0	0	0	0	0	0	0	0	0	0	0	0	0	0	0	0	0	0	0	0	0	0	0	0	0	0	0	0	0	0	48613.7	0
0	B_P18Biodiv	1	2011	0	5	0	0	0	2	0	1	0	0	0	0	0	0	0	0	0	0	0	0	0	0	0	0	0	0	0	0	0	0	0	0	0	0	0	0	0	0	0	0	0	0	0	0	12867.7	0
0	B_P18Biodiv	2	2011	0	4	0	0	0	0	0	0	0	0	0	0	0	0	0	0	0	0	0	0	0	0	0	0	0	0	0	0	0	0	0	0	0	0	0	0	0	0	0	0	0	0	0	0	12867.7	0
0	B_P18Biodiv	1	2012	0	2	0	0	0	0	0	0	0	0	0	0	0	0	0	0	0	0	0	0	0	0	0	0	0	0	0	0	0	0	0	0	0	0	0	0	0	0	0	0	0	0	0	0	0	0
0	B_P18Biodiv	2	2012	0	2	0	1	0	2	0	0	0	0	0	0	0	0	0	0	0	0	0	0	0	0	0	0	0	0	0	0	0	0	0	0	0	0	0	0	0	0	0	0	0	0	0	0	0	0
37737.6	B_P1Biodiv	1	2009	0	0	0	0	0	0	0	0	1	0	0	0	0	0	0	0	0	0	0	2	0	1	0	0	0	0	0	0	0	0	0	0	0	0	0	0	0	1	0	0	0	0	2341.35	0	6710.36	0
37737.6	B_P1Biodiv	2	2009	0	1	0	0	0	0	0	0	0	0	0	0	0	0	0	0	0	0	0	0	0	1	0	0	0	0	0	0	0	0	0	0	0	1	0	0	0	1	0	0	0	0	2341.35	0	6710.36	0
37737.6	B_P1Biodiv	1	2010	0	4	0	2	0	0	0	0	0	0	0	0	1	0	0	0	0	0	0	0	0	0	0	0	0	0	0	0	0	0	0	0	0	0	0	0	0	1	0	0	0	0	2341.35	0	35889.9	0
37737.6	B_P1Biodiv	2	2010	0	3	0	0	0	0	0	0	0	0	0	0	1	0	0	0	0	0	0	0	0	1	0	0	0	0	0	0	0	0	1	0	0	0	0	0	0	1	0	0	0	0	2341.35	0	35889.9	0
37737.6	B_P1Biodiv	1	2011	0	5	0	0	0	0	0	0	0	0	0	0	1	0	0	0	0	0	0	0	0	0	0	0	0	0	0	0	0	0	0	0	0	0	0	0	0	0	0	0	0	0	2341.35	0	45672.2	0
37737.6	B_P1Biodiv	2	2011	0	3	0	0	0	0	0	0	0	0	0	0	0	0	0	0	0	0	0	3	0	0	0	0	0	0	0	0	0	0	2	1	0	0	0	0	0	0	0	0	0	0	2341.35	0	45672.2	0
37737.6	B_P1Biodiv	1	2012	0	3	0	0	0	0	0	0	4	0	0	0	0	0	0	0	0	0	0	0	0	0	0	0	0	0	0	0	0	0	0	0	0	0	0	0	0	0	0	0	0	0	2341.35	0	44762.6	0
37737.6	B_P1Biodiv	2	2012	0	4	0	0	0	0	0	0	0	0	0	0	0	0	0	0	0	0	0	0	0	0	0	0	0	0	0	0	0	0	0	0	0	0	0	0	0	1	0	0	0	0	2341.35	0	44762.6	0
117357	B_P3Biodiv	1	2009	0	0	0	0	0	0	0	0	0	0	0	0	1	2	0	0	0	0	0	0	0	0	0	1	0	0	0	0	2	0	1	0	0	2	0	0	0	2	3	0	0	0	36761.5	5912.4	0	0
117357	B_P3Biodiv	2	2009	0	0	0	0	0	0	0	0	0	0	0	0	0	0	0	0	0	0	1	0	0	0	0	0	3	0	0	0	1	1	2	0	1	0	0	0	0	3	2	0	0	0	36761.5	5912.4	0	0
117357	B_P3Biodiv	1	2010	0	0	0	0	0	0	0	0	0	0	0	0	1	0	0	0	0	0	0	0	0	1	0	1	2	1	0	0	1	2	2	0	0	0	0	0	0	1	2	0	1	0	36761.5	0	33516	0
117357	B_P3Biodiv	2	2010	1	0	0	0	0	0	0	0	0	0	0	0	2	0	0	0	0	1	0	0	0	2	0	1	10	0	0	0	0	0	2	0	0	0	0	0	0	2	1	0	1	0	36761.5	0	33516	0
117357	B_P3Biodiv	1	2011	0	0	0	0	0	0	0	0	0	0	0	1	0	0	0	0	0	0	0	0	0	3	2	0	0	0	0	0	0	1	2	0	0	1	0	0	0	1	2	0	2	0	42674.5	0	1896.83	0
117357	B_P3Biodiv	2	2011	0	0	0	0	0	0	0	0	1	0	0	0	1	0	0	0	0	0	0	0	0	0	0	1	14	0	0	0	3	1	3	0	0	0	1	0	0	2	0	0	0	0	42674.5	0	1896.83	0
117357	B_P3Biodiv	1	2012	0	0	0	0	0	0	0	0	3	0	0	0	1	0	0	0	2	1	0	0	0	1	1	0	10	0	0	0	0	3	0	0	0	2	1	0	0	0	1	0	0	0	36762.1	0	0	0
117357	B_P3Biodiv	2	2012	0	0	0	0	0	0	0	0	0	0	0	0	1	0	0	0	0	0	0	0	0	0	0	0	3	0	0	0	1	2	0	0	0	0	0	0	0	0	0	0	1	0	36762.1	0	0	0
43129.6	B_P5Biodiv	1	2009	0	2	0	1	0	0	0	0	0	0	0	0	0	0	0	0	0	0	1	0	0	0	0	0	0	0	0	0	0	0	0	0	0	1	0	0	0	0	0	0	0	0	24213.2	397.192	41222.7	48005.8
43129.6	B_P5Biodiv	2	2009	0	3	0	0	0	0	0	1	0	0	1	0	0	0	0	0	0	0	0	0	0	0	0	0	0	0	0	0	0	0	0	0	0	0	0	0	0	0	0	0	0	0	24213.2	397.192	41222.7	48005.8
43129.6	B_P5Biodiv	1	2010	0	2	0	1	0	0	0	0	0	0	0	0	0	0	0	0	0	0	1	1	0	0	0	0	0	0	0	0	1	0	1	0	0	1	0	0	0	0	0	0	0	0	24213.2	397.192	2624.71	39769.9
43129.6	B_P5Biodiv	2	2010	0	3	0	0	0	0	0	0	0	0	0	0	1	0	0	0	0	0	1	2	0	1	0	0	0	0	0	0	0	1	0	0	0	0	0	0	0	0	0	0	0	0	24213.2	397.192	2624.71	39769.9
43129.6	B_P5Biodiv	1	2011	0	3	0	0	0	2	0	0	0	0	0	0	2	1	0	0	0	0	1	0	0	0	0	0	0	0	0	0	0	0	1	0	0	0	0	0	0	0	0	0	0	24213.2	0	7330.76	849.026	10626.3
43129.6	B_P5Biodiv	2	2011	0	2	0	1	0	0	0	0	0	0	0	0	1	0	0	0	0	0	0	3	0	1	0	0	0	0	0	0	0	0	2	0	0	0	0	0	0	0	0	0	0	24213.2	0	7330.76	849.026	10626.3
43129.6	B_P5Biodiv	1	2012	0	3	0	0	0	0	0	0	2	0	0	0	0	1	0	0	0	0	0	0	0	0	0	0	0	1	0	0	0	0	1	0	0	0	0	0	0	0	0	0	0	0	0	0	67748.7	7330.76
43129.6	B_P5Biodiv	2	2012	0	3	0	0	0	0	0	0	0	0	0	0	0	0	0	0	0	0	1	0	0	0	0	0	0	0	0	0	0	0	0	0	0	0	0	0	0	0	0	0	1	0	0	0	67748.7	7330.76
47941.5	B_P7Biodiv	1	2009	0	1	0	0	0	0	0	0	0	0	0	0	0	0	0	0	0	0	0	0	0	0	0	0	0	0	0	0	0	0	0	0	0	0	0	0	0	0	0	0	0	0	8934.66	0	5.6432	29763.9
47941.5	B_P7Biodiv	2	2009	0	4	0	0	0	0	0	0	0	0	0	0	0	0	0	0	0	0	0	0	0	0	0	0	0	0	0	0	0	0	0	0	0	0	0	0	0	0	0	0	0	0	8934.66	0	5.6432	29763.9
47941.5	B_P7Biodiv	1	2010	0	2	0	0	0	0	0	0	0	0	0	0	0	0	0	0	0	0	0	0	0	1	0	0	0	0	0	0	0	0	2	0	0	0	0	0	0	0	0	0	0	642.701	8291.95	0	17822	21903.6
47941.5	B_P7Biodiv	2	2010	0	3	0	0	0	0	0	0	0	0	0	0	0	1	0	0	0	0	0	0	0	1	0	1	0	0	0	0	0	0	0	0	0	0	0	0	0	0	0	0	0	642.701	8291.95	0	17822	21903.6
47941.5	B_P7Biodiv	1	2011	0	2	0	0	0	2	0	0	0	0	0	0	0	0	0	0	0	0	0	5	0	0	0	0	0	0	0	0	0	1	0	0	0	0	0	0	0	0	0	0	0	0	8934.66	0	46723.4	29763.9
47941.5	B_P7Biodiv	2	2011	0	2	0	0	0	0	0	0	0	0	0	0	0	0	0	0	0	0	0	0	0	0	0	0	0	0	0	0	0	1	0	0	0	0	0	0	2	0	0	0	0	0	8934.66	0	46723.4	29763.9
47941.5	B_P7Biodiv	1	2012	0	3	0	0	0	1	0	0	0	0	0	0	0	0	3	0	0	0	0	0	0	0	0	0	0	0	0	0	0	0	0	0	0	0	0	0	0	0	0	0	0	0	8734	0	17822	0
47941.5	B_P7Biodiv	2	2012	0	0	1	0	0	0	0	0	1	0	0	0	0	0	0	0	0	0	0	0	0	0	0	0	0	0	0	0	0	0	0	0	0	0	0	0	0	0	0	0	0	0	8734	0	17822	0
0	B_R2Biodiv	1	2009	0	2	0	2	0	1	0	0	1	0	0	0	0	0	0	0	0	0	0	0	0	0	0	0	0	0	0	0	0	0	0	0	0	0	0	0	0	0	0	0	0	0	0	0	10661.9	0
0	B_R2Biodiv	2	2009	0	2	0	2	0	2	0	0	0	0	0	0	0	2	0	0	0	0	0	0	0	0	0	0	0	0	0	0	0	0	0	0	0	0	0	0	0	0	0	0	0	0	0	0	10661.9	0
0	B_R2Biodiv	1	2010	0	3	0	0	0	0	0	0	0	0	0	0	0	0	0	0	0	0	0	0	0	0	0	0	0	0	0	0	0	0	0	0	0	0	0	0	0	0	0	0	0	0	0	0	87730.2	0
0	B_R2Biodiv	2	2010	0	5	0	0	0	2	0	0	0	0	0	0	0	0	0	0	0	0	0	0	0	0	0	0	0	0	0	0	0	0	0	0	0	0	0	0	0	0	0	0	0	0	0	0	87730.2	0
0	B_R2Biodiv	1	2011	0	2	0	0	0	0	0	0	0	0	0	0	0	0	0	0	0	0	0	0	0	0	0	0	0	0	0	0	0	0	0	0	0	0	0	0	0	0	0	0	0	27935.8	0	0	0	0
0	B_R2Biodiv	2	2011	0	4	0	0	0	0	0	0	0	0	0	0	0	0	0	0	0	0	0	0	0	0	0	0	0	0	0	0	0	0	0	0	0	0	0	0	0	0	0	0	0	27935.8	0	0	0	0
0	B_R2Biodiv	1	2012	0	5	0	0	0	2	0	0	0	0	0	0	0	0	0	0	0	0	0	0	0	0	0	0	0	0	0	0	0	0	0	0	0	0	0	0	0	0	0	0	0	27935.8	0	0	0	0
0	B_R2Biodiv	2	2012	0	5	0	0	0	0	0	0	0	0	0	0	0	0	0	0	0	0	0	0	0	0	0	0	0	0	0	0	0	0	0	0	0	0	0	0	0	0	0	0	0	27935.8	0	0	0	0
62240.9	B_R4Biodiv	1	2009	0	3	0	0	0	2	0	0	0	0	0	0	0	0	0	0	0	0	1	0	0	2	0	0	0	2	0	0	0	0	1	0	0	1	0	0	0	0	0	0	0	0	0	0	16613.3	38168.6
62240.9	B_R4Biodiv	2	2009	0	3	0	0	0	1	0	0	0	0	0	0	0	0	0	0	0	0	0	0	0	0	1	0	0	0	0	0	0	0	0	0	0	0	0	0	0	0	0	0	0	0	0	0	16613.3	38168.6
62240.9	B_R4Biodiv	1	2010	0	4	0	0	0	1	0	0	0	0	0	0	1	0	0	0	0	0	0	0	0	0	0	0	0	0	0	0	0	0	0	0	0	0	0	0	0	1	0	0	0	0	0	0	0	0
62240.9	B_R4Biodiv	2	2010	0	5	0	0	0	1	0	0	0	0	0	0	0	1	0	0	0	0	0	0	0	0	0	0	0	0	0	0	0	0	0	0	0	0	0	0	0	0	0	0	0	0	0	0	0	0
62240.9	B_R4Biodiv	1	2011	0	3	0	0	0	2	1	0	0	0	0	0	0	0	0	0	0	0	0	0	0	0	0	0	0	0	0	0	0	0	1	0	0	0	0	0	0	0	0	0	0	0	0	0	16139.8	0
62240.9	B_R4Biodiv	2	2011	0	3	0	0	0	2	0	0	0	0	0	0	1	0	0	0	0	0	0	0	0	1	0	0	0	0	0	0	0	0	0	0	0	0	0	0	0	1	0	0	0	0	0	0	16139.8	0
62240.9	B_R4Biodiv	1	2012	0	2	0	1	0	1	0	0	0	0	0	0	0	1	0	0	0	0	0	0	0	0	0	0	0	0	0	0	0	0	0	0	0	7	0	0	0	0	0	0	0	0	0	0	0	0
62240.9	B_R4Biodiv	2	2012	0	3	0	0	0	2	0	1	0	0	0	0	1	1	0	0	0	0	0	0	0	0	0	0	0	0	0	0	0	0	0	0	0	0	0	0	0	0	0	0	0	0	0	0	0	0
0	B_R5Biodiv	1	2009	0	3	0	2	0	0	0	0	0	0	0	0	0	0	0	0	0	0	0	0	0	0	0	0	0	0	0	0	0	0	0	0	0	0	0	0	0	0	0	0	0	0	0	0	337.902	0
0	B_R5Biodiv	2	2009	0	4	0	1	0	1	0	1	0	0	0	0	0	0	0	0	0	0	0	0	0	0	0	0	0	0	0	0	0	0	0	0	0	0	0	0	0	0	0	0	0	0	0	0	337.902	0
0	B_R5Biodiv	1	2010	0	6	0	2	0	0	0	0	0	0	0	0	0	0	0	1	0	0	0	0	0	0	0	0	0	0	0	0	0	0	0	0	0	0	0	0	0	0	0	0	0	0	0	0	31239.4	0
0	B_R5Biodiv	2	2010	0	1	0	3	0	1	0	0	0	0	0	0	0	0	0	5	0	0	0	0	0	0	0	0	0	0	0	0	0	0	0	0	0	0	0	0	0	0	0	0	0	0	0	0	31239.4	0
0	B_R5Biodiv	1	2011	0	3	0	0	0	0	0	0	0	0	0	0	0	0	0	0	0	0	0	0	0	0	0	0	0	0	0	0	0	0	0	0	0	0	0	0	0	0	0	0	0	0	0	0	38678.2	0
0	B_R5Biodiv	2	2011	0	2	0	0	0	1	0	0	0	0	0	0	0	0	0	0	0	0	0	0	0	0	0	0	0	0	0	0	0	0	0	0	0	0	0	0	0	0	0	0	0	0	0	0	38678.2	0
0	B_R5Biodiv	1	2012	0	4	0	3	0	0	0	0	0	0	0	0	0	0	0	0	0	0	0	0	0	0	0	0	0	0	0	0	0	0	0	0	0	0	0	0	0	0	0	0	0	0	0	0	55230	0
0	B_R5Biodiv	2	2012	0	3	0	2	0	0	0	0	0	0	0	0	0	0	0	1	0	0	0	2	0	0	0	0	0	0	0	0	0	0	0	0	0	0	0	0	0	0	0	0	0	0	0	0	55230	0
95391.3	B_R6Biodiv	1	2009	0	2	0	0	0	0	0	0	0	1	0	0	0	0	0	0	0	0	0	0	0	0	0	0	0	1	0	0	0	0	1	0	0	1	0	0	0	0	0	0	0	0	28840.9	0	29779.8	30282
95391.3	B_R6Biodiv	2	2009	0	0	0	0	0	0	0	0	0	0	0	0	1	0	0	0	0	0	0	0	0	1	0	0	0	0	0	0	0	0	2	0	0	1	0	0	0	0	0	0	0	0	28840.9	0	29779.8	30282
95391.3	B_R6Biodiv	1	2010	0	2	0	0	0	0	0	0	0	1	0	0	0	2	0	0	0	0	0	0	0	0	0	0	1	0	0	0	0	0	2	0	0	1	0	0	0	0	0	0	0	0	28840.9	0	0	30282
95391.3	B_R6Biodiv	2	2010	0	4	0	1	0	0	1	0	0	0	0	0	1	0	0	0	0	0	1	0	0	3	0	0	0	0	0	0	0	0	3	0	0	0	0	0	0	0	0	0	0	0	28840.9	0	0	30282
95391.3	B_R6Biodiv	1	2011	0	2	0	0	0	1	0	1	0	0	0	0	0	0	0	0	0	0	0	0	0	0	0	0	0	0	0	0	0	0	0	0	0	0	0	0	0	0	0	0	0	0	20375.3	8465.54	0	45464.8
95391.3	B_R6Biodiv	2	2011	0	4	0	0	0	0	0	0	0	0	0	0	0	0	0	0	0	0	0	0	0	0	0	0	0	0	0	0	0	0	1	0	0	1	0	0	0	0	0	0	0	0	20375.3	8465.54	0	45464.8
95391.3	B_R6Biodiv	1	2012	0	1	0	0	0	2	0	0	0	0	0	0	0	0	0	0	0	0	0	0	0	0	0	0	0	0	0	0	0	0	0	0	0	1	0	0	0	0	0	0	0	0	28840.9	0	0	28187
95391.3	B_R6Biodiv	2	2012	0	1	0	0	0	0	0	0	0	0	0	0	1	0	0	0	0	0	0	0	0	0	0	0	0	0	0	0	0	0	0	0	0	0	0	0	0	0	0	0	0	0	28840.9	0	0	28187
53094.8	B_R9Biodiv	1	2009	0	3	0	0	0	0	0	0	0	0	0	0	1	0	0	0	0	0	0	0	0	0	1	0	0	1	0	0	0	0	0	0	0	0	0	0	0	0	0	0	0	9514.58	0	0	0	32717.6
53094.8	B_R9Biodiv	2	2009	0	3	0	1	0	0	0	0	0	0	0	0	1	1	0	0	0	0	0	0	0	0	0	0	0	0	0	0	0	0	0	0	0	0	0	0	0	0	0	0	0	9514.58	0	0	0	32717.6
53094.8	B_R9Biodiv	1	2010	0	2	0	0	0	1	0	0	0	0	0	0	0	0	0	0	0	0	0	0	0	0	0	0	0	0	1	0	0	0	0	0	0	0	0	0	0	0	0	0	0	0	0	0	22174.9	9514.58
53094.8	B_R9Biodiv	2	2010	0	3	0	0	0	1	0	0	0	0	0	0	0	0	0	0	0	0	0	0	0	0	0	0	0	0	0	0	0	0	1	0	0	0	0	0	0	0	0	0	0	0	0	0	22174.9	9514.58
53094.8	B_R9Biodiv	1	2011	0	2	0	0	0	1	0	0	0	0	0	0	1	0	0	0	0	0	0	0	0	2	0	0	0	0	0	0	0	0	1	0	0	0	0	0	0	0	0	0	0	0	0	0	11956.9	64407.1
53094.8	B_R9Biodiv	2	2011	0	3	0	0	0	0	0	1	0	0	0	0	1	0	0	0	0	0	0	0	0	1	0	0	2	0	1	0	0	0	0	0	0	0	0	0	0	0	0	0	0	0	0	0	11956.9	64407.1
53094.8	B_R9Biodiv	1	2012	0	4	0	0	0	0	0	0	0	0	0	0	0	0	0	0	0	0	0	0	0	0	0	0	0	0	1	0	0	0	0	0	0	0	0	0	0	0	0	0	0	31689.5	0	24136.7	0	32717.6
53094.8	B_R9Biodiv	2	2012	0	2	0	0	0	0	0	0	0	0	0	0	0	0	0	0	0	0	0	0	0	0	0	0	0	0	0	0	0	0	1	0	0	0	0	0	0	0	0	0	0	31689.5	0	24136.7	0	32717.6
61059	B_S1Biodiv	1	2009	0	1	0	0	0	2	0	0	0	0	0	1	0	0	0	0	0	0	1	2	1	0	0	0	0	0	0	0	0	0	1	0	0	0	0	0	0	0	0	0	0	0	1750.99	0	0	0
61059	B_S1Biodiv	2	2009	0	0	0	0	0	0	0	0	0	0	0	0	0	0	0	0	0	0	1	4	0	0	0	0	0	0	0	0	0	0	1	0	0	0	0	0	0	0	0	0	0	0	1750.99	0	0	0
61059	B_S1Biodiv	1	2010	0	0	0	0	0	2	0	0	2	0	0	0	0	0	0	0	0	0	2	0	0	0	0	0	0	0	0	0	0	0	0	0	0	0	0	0	0	0	0	0	0	0	1750.99	0	30393.8	0
61059	B_S1Biodiv	2	2010	0	1	0	0	0	0	0	0	0	0	0	0	0	1	0	0	0	0	0	0	0	0	0	0	0	0	0	0	0	0	1	0	0	0	0	0	0	0	0	0	0	0	1750.99	0	30393.8	0
61059	B_S1Biodiv	1	2011	0	0	0	0	0	2	0	0	0	0	0	0	0	0	0	0	0	0	1	0	0	1	0	0	0	0	0	0	0	0	1	0	0	0	0	0	0	0	0	0	0	0	0	0	19531.9	0
61059	B_S1Biodiv	2	2011	0	3	0	0	0	0	0	0	0	0	0	0	0	0	0	0	0	0	0	1	0	2	0	0	0	0	0	0	0	0	1	0	0	0	0	0	0	0	0	0	0	0	0	0	19531.9	0
61059	B_S1Biodiv	1	2012	0	1	0	0	0	1	0	1	1	0	0	0	0	0	0	0	0	0	0	0	0	0	0	0	0	0	0	0	0	0	1	0	0	0	0	0	0	0	0	0	0	0	0	0	31597.4	0
61059	B_S1Biodiv	2	2012	0	2	0	0	0	0	1	0	0	0	0	0	0	0	0	0	0	1	0	0	0	0	0	0	0	0	0	0	0	0	0	0	0	0	0	0	0	0	0	0	0	0	0	0	31597.4	0
69265.7	B_S4Biodiv	1	2009	0	3	0	1	0	0	0	0	0	0	0	0	0	1	0	1	0	0	1	0	0	0	0	0	0	2	0	0	0	0	0	0	0	0	0	0	0	0	0	0	0	0	0	0	29617.8	29926.9
69265.7	B_S4Biodiv	2	2009	0	2	0	1	0	0	0	0	0	0	0	0	0	1	0	0	0	0	0	0	0	0	0	0	1	0	0	0	0	0	2	0	0	0	0	0	0	0	0	0	0	0	0	0	29617.8	29926.9
69265.7	B_S4Biodiv	1	2010	0	3	0	1	0	0	0	0	2	0	0	0	0	1	0	0	0	0	0	0	0	0	0	0	0	0	0	0	0	1	2	0	0	0	0	0	0	0	0	0	0	0	0	0	0	0
69265.7	B_S4Biodiv	2	2010	0	2	0	0	0	0	0	0	0	0	0	0	0	1	0	0	0	0	0	0	0	2	0	0	0	0	0	0	0	1	1	0	0	0	0	0	0	0	0	0	0	0	0	0	0	0
69265.7	B_S4Biodiv	1	2011	0	3	0	0	0	0	0	0	0	0	0	0	0	0	0	0	0	0	0	0	0	4	0	0	0	0	0	0	0	1	2	0	0	1	0	0	0	0	0	0	0	0	0	0	59687.6	5915.23
69265.7	B_S4Biodiv	2	2011	0	1	0	0	0	0	0	0	0	0	0	0	2	0	0	0	0	0	0	0	0	2	0	0	0	0	0	0	0	2	1	0	0	0	0	0	0	0	0	0	0	0	0	0	59687.6	5915.23
69265.7	B_S4Biodiv	1	2012	0	4	0	0	0	0	0	0	0	0	0	0	0	0	0	0	0	0	0	2	0	0	0	0	0	0	0	0	0	0	0	0	0	0	0	0	0	0	0	0	0	0	0	0	29926.9	0
69265.7	B_S4Biodiv	2	2012	0	3	0	0	0	0	0	0	0	0	0	0	1	0	0	0	0	0	0	0	0	0	0	0	0	0	0	0	0	0	0	0	0	1	0	0	0	0	0	0	0	0	0	0	29926.9	0
0	B_S5Biodiv	1	2009	0	1	0	2	0	1	0	0	0	0	0	0	0	0	0	0	0	0	0	0	0	0	0	0	0	1	0	0	0	0	0	0	0	0	0	0	0	0	0	0	0	15047.3	5014.16	0	22503	0
0	B_S5Biodiv	2	2009	0	3	0	3	0	0	0	0	0	0	0	0	0	0	0	0	0	0	0	0	0	0	0	0	0	0	0	0	0	0	0	0	0	0	0	0	0	0	0	0	0	15047.3	5014.16	0	22503	0
0	B_S5Biodiv	1	2010	0	3	0	1	0	0	0	0	0	0	0	0	0	0	0	0	0	0	0	0	0	0	0	0	0	0	0	0	0	0	0	0	0	0	0	0	0	0	0	0	0	15047.3	6369.61	0	0	0
0	B_S5Biodiv	2	2010	0	4	0	1	0	0	0	0	0	0	0	0	0	1	0	0	0	0	0	0	0	0	0	0	0	0	0	0	0	0	0	0	0	0	0	0	0	0	0	0	0	15047.3	6369.61	0	0	0
0	B_S5Biodiv	1	2011	0	3	0	2	0	0	0	0	0	0	0	0	0	0	0	2	0	0	0	0	0	0	0	0	0	0	0	0	0	0	0	0	0	0	0	0	0	0	0	0	0	25423.9	5014.16	0	11559	0
0	B_S5Biodiv	2	2011	0	3	0	0	0	0	0	0	0	0	0	0	0	0	0	2	0	0	0	0	0	0	0	0	0	0	0	0	0	0	0	0	0	0	0	0	0	0	0	0	0	25423.9	5014.16	0	11559	0
0	B_S5Biodiv	1	2012	0	6	0	0	0	0	0	0	0	0	0	0	0	0	0	0	0	0	0	0	0	0	0	0	0	0	0	0	0	0	0	0	0	0	0	0	0	0	0	0	0	33845.9	5014.16	1355.46	50870.1	0
0	B_S5Biodiv	2	2012	0	4	0	1	0	0	0	0	0	0	0	0	0	0	0	0	0	0	0	0	0	0	0	0	0	0	0	0	0	0	0	0	0	0	0	0	0	0	0	0	0	33845.9	5014.16	1355.46	50870.1	0
108071	B_S6Biodiv	1	2009	0	2	1	0	0	0	0	0	0	0	0	0	1	1	0	0	0	0	1	0	0	1	1	0	0	0	0	0	0	1	1	0	0	0	0	0	0	0	0	0	0	0	0	0	40875.4	0
108071	B_S6Biodiv	2	2009	0	1	0	0	0	0	0	0	0	0	0	1	4	0	0	0	0	0	3	1	0	4	0	6	0	0	0	0	0	0	0	0	0	0	0	0	0	0	0	0	0	0	0	0	40875.4	0
108071	B_S6Biodiv	1	2010	0	1	0	0	0	0	0	0	0	0	0	0	0	0	0	0	0	0	0	0	0	1	0	0	0	0	0	0	0	15	2	0	2	0	1	0	0	0	0	0	0	0	0	0	20787	0
108071	B_S6Biodiv	2	2010	0	2	0	0	0	0	0	0	0	0	0	0	3	0	0	0	0	0	0	0	0	3	0	0	0	0	0	0	0	0	1	0	0	0	1	0	0	0	0	0	0	0	0	0	20787	0
108071	B_S6Biodiv	1	2011	0	1	0	0	0	0	0	0	0	0	0	0	0	1	0	0	0	0	0	0	0	4	0	0	0	0	0	1	0	1	1	0	0	0	0	0	0	0	0	0	0	0	0	58200.9	0	0
108071	B_S6Biodiv	2	2011	1	0	0	0	0	0	1	0	0	0	0	0	2	0	0	0	0	0	0	0	0	2	0	0	0	0	0	0	0	1	2	0	0	1	0	0	0	0	0	0	0	0	0	58200.9	0	0
108071	B_S6Biodiv	1	2012	0	1	0	0	0	0	1	0	2	0	0	0	0	0	0	0	0	0	1	0	0	1	0	1	0	0	0	0	0	0	1	0	0	0	0	0	0	0	0	0	0	58200.9	0	0	0	0
108071	B_S6Biodiv	2	2012	0	2	0	0	0	1	0	0	0	0	0	0	0	0	0	0	0	0	0	2	0	1	0	1	11	0	0	0	0	0	1	0	0	0	0	0	0	0	0	0	0	58200.9	0	0	0	0
104515	B_V10Biodiv	1	2009	0	0	0	2	0	1	0	0	0	0	0	0	0	0	0	0	0	0	0	0	0	1	0	0	0	0	0	0	0	0	0	0	0	1	0	0	0	0	0	0	0	12922.5	0	12095.1	25605.5	0
104515	B_V10Biodiv	2	2009	0	3	0	0	0	0	0	0	0	0	0	0	0	0	0	0	0	0	0	0	0	0	0	0	0	0	0	0	0	0	0	0	0	0	0	0	0	0	0	0	0	12922.5	0	12095.1	25605.5	0
104515	B_V10Biodiv	1	2010	0	3	0	0	0	0	0	0	0	0	0	0	2	0	0	0	0	0	1	0	0	0	0	0	0	0	0	0	0	0	3	1	0	0	0	0	0	0	0	0	0	12922.5	8905.36	49811.2	14431.1	0
104515	B_V10Biodiv	2	2010	0	0	0	0	1	0	0	0	0	0	0	0	0	0	0	0	0	0	0	0	0	0	0	0	0	0	0	0	0	0	0	1	0	0	0	0	0	0	0	0	0	12922.5	8905.36	49811.2	14431.1	0
104515	B_V10Biodiv	1	2011	0	1	0	0	0	0	0	0	0	0	0	0	0	0	0	0	0	0	0	0	0	0	0	0	0	0	0	0	0	0	0	1	0	0	0	0	0	0	0	0	0	12922.5	12095.1	0	22840	0
104515	B_V10Biodiv	2	2011	0	2	0	1	0	0	1	0	1	0	0	0	1	0	0	0	1	0	0	2	0	0	0	1	0	0	0	0	0	2	2	1	0	0	0	0	0	1	0	0	0	12922.5	12095.1	0	22840	0
104515	B_V10Biodiv	1	2012	0	1	0	0	0	0	0	0	0	0	0	0	1	0	0	0	0	0	0	0	0	0	0	0	0	0	0	0	0	0	0	1	0	1	0	0	0	0	0	0	0	0	12095.1	0	14866.2	0
104515	B_V10Biodiv	2	2012	1	1	0	0	0	0	0	0	0	0	0	0	1	0	0	0	0	0	0	0	0	0	0	0	0	0	0	0	0	1	0	0	0	0	0	0	0	0	0	0	0	0	12095.1	0	14866.2	0
75903.9	B_V11Biodiv	1	2009	0	1	0	0	0	1	0	0	0	0	0	0	0	1	0	1	0	0	0	0	0	0	0	0	0	0	0	0	0	0	0	0	0	0	0	0	0	0	0	0	0	12685.8	0	0	11078.1	0
75903.9	B_V11Biodiv	2	2009	0	4	0	0	1	0	0	0	0	0	0	0	0	0	0	0	0	0	1	0	0	0	0	0	0	0	0	0	0	1	0	0	0	0	0	0	0	0	0	0	0	12685.8	0	0	11078.1	0
75903.9	B_V11Biodiv	1	2010	0	2	0	0	0	2	0	0	0	0	0	0	1	0	0	0	0	0	0	0	0	0	0	0	0	0	0	0	0	0	1	0	0	0	0	0	0	0	0	0	0	0	12685.8	1112.67	0	0
75903.9	B_V11Biodiv	2	2010	0	3	0	0	0	0	0	0	0	0	0	0	0	0	0	0	0	0	0	0	0	0	0	0	0	0	0	0	0	0	2	1	0	0	0	0	0	1	0	0	0	0	12685.8	1112.67	0	0
75903.9	B_V11Biodiv	1	2011	0	4	0	0	0	1	0	0	0	0	0	0	0	1	0	0	0	1	1	0	0	0	0	0	0	0	0	0	0	0	0	0	0	0	0	0	0	0	0	0	0	40209.6	0	0	12590.2	0
75903.9	B_V11Biodiv	2	2011	0	4	0	0	0	1	0	0	0	0	0	0	0	0	0	0	0	0	0	0	0	2	0	0	0	0	0	0	0	1	2	0	0	0	0	0	0	2	0	0	0	40209.6	0	0	12590.2	0
75903.9	B_V11Biodiv	1	2012	0	2	0	0	0	2	0	0	0	0	0	0	0	0	0	0	0	0	1	0	0	0	0	0	0	0	0	0	0	0	3	0	0	0	0	0	0	0	0	0	0	40209.6	0	0	0	0
75903.9	B_V11Biodiv	2	2012	0	3	0	0	0	0	0	0	0	0	0	0	0	0	0	0	0	0	0	0	0	1	0	0	0	0	0	0	0	3	1	0	0	0	0	0	0	4	0	0	0	40209.6	0	0	0	0
123292	B_V16Biodiv	1	2009	0	2	0	0	0	0	0	0	0	0	0	0	0	0	0	0	0	0	0	0	0	0	1	0	0	0	0	0	0	0	1	0	0	2	0	0	0	0	1	0	0	0	17603.7	0	0	29409.9
123292	B_V16Biodiv	2	2009	0	0	0	0	1	0	0	0	0	0	0	0	0	0	0	0	0	0	0	0	0	0	4	2	0	0	0	0	0	1	1	0	0	1	0	0	0	0	0	0	0	0	17603.7	0	0	29409.9
123292	B_V16Biodiv	1	2010	0	0	0	0	0	0	0	0	0	0	0	0	0	2	0	0	0	0	2	0	0	0	0	3	0	0	0	0	0	0	2	0	0	2	0	1	0	0	0	0	0	0	22722.5	20099.5	5158.87	259.388
123292	B_V16Biodiv	2	2010	0	0	0	0	0	0	1	0	0	0	0	0	1	0	0	0	0	0	1	0	0	2	0	2	0	0	0	0	0	0	1	1	0	1	0	0	0	0	0	0	1	0	22722.5	20099.5	5158.87	259.388
123292	B_V16Biodiv	1	2011	0	0	0	0	0	1	0	0	0	0	0	0	1	1	0	0	0	0	0	0	0	0	0	2	0	0	0	0	0	0	2	4	0	3	0	0	0	0	0	0	0	34269.3	17603.7	0	31859.5	259.388
123292	B_V16Biodiv	2	2011	0	0	0	0	0	1	1	0	0	0	0	0	2	0	0	0	0	0	2	0	0	0	1	0	0	0	0	0	1	2	4	1	0	2	0	0	0	0	0	0	0	34269.3	17603.7	0	31859.5	259.388
123292	B_V16Biodiv	1	2012	0	0	0	0	0	0	0	0	0	0	0	0	1	0	0	0	0	0	1	1	0	1	0	0	0	0	0	0	0	0	1	3	0	3	0	0	0	0	0	0	0	29150.5	22722.5	0	21177.3	0
123292	B_V16Biodiv	2	2012	1	0	0	0	1	1	1	0	0	0	0	1	3	0	0	0	0	1	1	0	0	0	13	0	0	0	0	0	0	0	5	0	0	2	0	0	0	0	0	0	0	29150.5	22722.5	0	21177.3	0
101521	B_V18Biodiv	1	2009	0	4	0	0	0	1	0	0	0	0	0	0	0	0	0	0	0	0	0	0	0	0	0	0	0	0	0	0	0	0	0	0	0	2	0	0	1	0	0	0	0	0	21590	0	53482.4	0
101521	B_V18Biodiv	2	2009	0	3	0	1	0	0	0	0	0	0	0	0	0	0	0	0	0	0	0	0	0	0	2	0	0	0	0	0	0	0	0	0	0	0	0	0	0	0	0	0	0	0	21590	0	53482.4	0
101521	B_V18Biodiv	1	2010	0	1	0	0	0	2	0	0	0	0	0	0	0	2	0	0	0	0	0	0	0	0	0	0	3	0	0	0	0	0	0	0	0	0	0	0	0	0	0	0	0	0	21590	0	0	0
101521	B_V18Biodiv	2	2010	0	1	0	0	0	0	1	0	0	0	0	0	0	0	0	0	0	0	0	0	0	1	0	0	0	0	0	0	0	0	1	1	0	0	0	0	2	0	0	0	0	0	21590	0	0	0
101521	B_V18Biodiv	1	2011	0	0	0	0	0	0	0	0	0	0	0	0	1	1	0	0	0	0	0	0	0	1	0	0	0	0	0	0	0	0	0	2	0	1	0	0	0	0	0	0	0	5838.7	16528.3	0	0	0
101521	B_V18Biodiv	2	2011	0	1	0	0	0	1	0	0	0	0	0	0	2	0	0	0	0	0	0	0	0	2	0	6	0	0	0	0	1	1	0	0	0	0	0	0	0	0	0	0	0	5838.7	16528.3	0	0	0
101521	B_V18Biodiv	1	2012	0	2	0	0	0	2	0	0	0	0	0	0	0	0	0	0	0	0	0	0	0	0	0	0	0	0	0	0	0	0	0	1	0	1	0	0	0	0	0	0	0	5838.7	21590	0	9154.67	0
101521	B_V18Biodiv	2	2012	0	3	0	0	0	1	0	0	0	0	0	0	1	1	0	0	0	0	0	0	0	0	0	0	0	0	0	0	0	1	0	0	0	0	0	0	0	4	0	0	0	5838.7	21590	0	9154.67	0
107422	B_V3Biodiv	1	2009	0	2	0	1	1	1	0	0	0	0	0	0	0	0	0	0	0	1	1	0	0	0	0	0	0	0	0	0	0	0	0	0	0	2	0	0	0	1	0	0	0	1174.56	0	2631.54	0	77330.2
107422	B_V3Biodiv	2	2009	0	0	0	0	0	0	0	0	0	0	0	0	0	0	0	0	0	0	1	0	0	1	1	0	0	0	0	1	0	0	1	0	0	0	0	0	0	1	0	0	0	1174.56	0	2631.54	0	77330.2
107422	B_V3Biodiv	1	2010	0	1	0	0	1	0	2	0	0	0	0	0	3	3	0	0	0	0	2	0	0	0	0	2	1	0	0	0	0	2	0	0	2	0	0	0	0	0	0	0	0	1174.56	0	0	0	7676.6
107422	B_V3Biodiv	2	2010	0	0	0	0	1	0	2	0	0	0	0	0	1	3	0	0	0	0	1	0	0	1	0	0	0	0	0	0	0	0	3	0	0	0	0	0	0	0	0	0	0	1174.56	0	0	0	7676.6
107422	B_V3Biodiv	1	2011	0	1	0	0	1	1	0	0	0	0	0	0	3	2	0	0	0	1	1	0	0	0	0	0	0	0	0	0	1	0	0	0	0	2	0	0	0	0	0	0	0	1327.68	0	0	0	70444.7
107422	B_V3Biodiv	2	2011	0	2	0	0	1	1	1	0	0	0	0	0	1	1	0	0	0	0	0	0	0	0	0	0	0	0	0	0	0	0	2	0	0	0	0	0	0	0	0	0	0	1327.68	0	0	0	70444.7
107422	B_V3Biodiv	1	2012	0	3	0	0	1	0	0	0	0	0	0	0	1	2	0	0	0	0	0	0	0	0	0	0	0	0	0	0	0	0	0	0	0	2	0	0	0	0	0	0	0	1327.68	0	0	2631.54	7676.6
107422	B_V3Biodiv	2	2012	0	2	0	0	2	0	0	0	0	0	0	0	1	1	0	0	0	0	0	0	0	2	0	0	0	0	0	0	0	0	2	0	0	0	0	0	0	0	0	0	0	1327.68	0	0	2631.54	7676.6
123716	B_V4Biodiv	1	2009	0	0	0	1	0	0	0	0	0	0	0	0	0	0	0	1	0	0	0	0	0	0	0	0	0	0	0	0	0	0	0	0	0	1	0	0	0	0	0	0	0	0	0	0	31165	0
123716	B_V4Biodiv	2	2009	0	1	0	0	0	0	0	0	0	0	0	0	1	0	0	0	0	0	0	0	0	0	0	0	0	0	0	0	0	1	2	1	0	0	0	0	0	1	0	0	0	0	0	0	31165	0
123716	B_V4Biodiv	1	2010	0	0	0	0	0	0	0	0	0	0	0	0	1	0	0	0	0	0	0	0	0	0	0	1	0	0	0	0	0	0	2	0	0	0	0	0	0	0	0	0	0	0	0	0	0	0
123716	B_V4Biodiv	2	2010	0	0	0	0	1	1	0	0	0	0	0	0	2	0	0	0	0	0	0	0	0	0	0	3	0	0	0	0	0	0	2	0	0	1	0	0	0	0	0	0	0	0	0	0	0	0
123716	B_V4Biodiv	1	2011	0	2	0	0	0	0	0	0	0	0	0	0	1	0	0	0	1	0	0	0	0	0	0	0	0	0	0	0	0	0	2	1	0	0	0	0	0	0	0	0	0	0	0	0	0	0
123716	B_V4Biodiv	2	2011	0	1	0	0	1	0	1	0	0	0	0	0	0	0	0	0	0	0	0	0	0	1	0	0	0	0	0	0	0	7	2	0	0	1	0	0	0	2	0	0	0	0	0	0	0	0
123716	B_V4Biodiv	1	2012	0	1	0	0	1	0	0	0	0	0	0	0	1	0	1	0	0	0	0	0	0	0	0	0	0	0	4	0	0	0	1	0	0	2	0	0	0	0	0	0	2	0	0	0	24990.3	0
123716	B_V4Biodiv	2	2012	0	0	0	0	0	0	0	0	0	0	0	0	3	1	0	0	0	0	1	0	0	2	0	0	0	0	0	0	0	0	2	0	0	0	0	0	0	0	0	0	0	0	0	0	24990.3	0
82055.5	B_V5Biodiv	1	2009	0	2	0	0	0	0	0	0	0	0	0	0	0	2	0	1	0	0	0	0	0	0	0	0	0	0	0	0	0	0	0	0	0	0	0	0	0	0	0	0	0	2173.35	0	0	3185.21	0
82055.5	B_V5Biodiv	2	2009	0	1	0	0	0	0	0	0	0	0	0	0	0	0	0	0	0	0	0	0	0	0	0	0	0	0	1	0	1	0	0	0	0	0	0	0	0	0	0	0	0	2173.35	0	0	3185.21	0
82055.5	B_V5Biodiv	1	2010	0	0	0	0	0	0	0	0	0	0	0	0	1	1	0	0	0	0	0	2	0	0	0	0	2	2	0	0	0	0	0	1	0	0	0	0	0	0	0	0	0	0	0	0	86493.9	0
82055.5	B_V5Biodiv	2	2010	0	0	0	1	0	0	0	0	3	0	0	0	0	1	0	0	0	0	1	3	0	1	0	0	3	0	0	0	0	0	1	0	0	0	0	0	0	2	0	0	5	0	0	0	86493.9	0
82055.5	B_V5Biodiv	1	2011	0	2	0	0	0	0	0	0	0	0	0	0	0	0	0	0	0	0	1	0	0	1	0	0	0	1	0	2	0	0	2	0	0	1	0	0	0	1	0	0	0	0	0	33069.1	3411.28	0
82055.5	B_V5Biodiv	2	2011	1	1	0	0	0	0	0	0	0	0	0	0	2	0	0	0	0	0	0	2	0	0	0	0	0	0	1	0	0	1	1	0	0	0	0	0	0	1	0	0	0	0	0	33069.1	3411.28	0
82055.5	B_V5Biodiv	1	2012	0	0	0	0	0	3	0	1	0	0	0	0	1	0	0	0	0	0	0	0	0	0	0	2	0	0	0	0	0	0	2	0	0	0	0	0	0	0	0	0	0	33069.1	0	0	0	0
82055.5	B_V5Biodiv	2	2012	0	0	0	0	0	0	1	0	0	0	0	0	0	0	0	0	0	0	1	0	0	0	0	0	0	0	0	0	0	0	5	0	0	0	0	0	0	1	0	0	0	33069.1	0	0	0	0
118251	B_V7Biodiv	1	2009	0	4	0	0	0	0	0	0	0	0	0	0	1	0	0	0	0	0	0	0	0	0	0	0	0	0	0	0	0	0	2	0	0	1	0	0	0	0	0	0	0	0	5809.82	4188.5	18438.9	0
118251	B_V7Biodiv	2	2009	0	1	0	0	0	0	0	0	0	0	0	0	0	0	0	0	0	0	1	0	0	1	0	1	0	0	0	0	0	0	2	0	0	0	0	0	0	1	0	0	0	0	5809.82	4188.5	18438.9	0
118251	B_V7Biodiv	1	2010	0	0	0	0	0	0	0	0	0	0	0	0	0	1	0	0	0	0	0	0	0	0	1	1	0	0	0	0	0	0	3	0	0	1	0	0	0	0	0	0	0	0	5809.82	0	0	0
118251	B_V7Biodiv	2	2010	0	1	0	0	0	0	0	0	0	0	0	0	2	1	0	0	0	0	0	0	0	0	0	0	0	0	0	0	0	0	2	1	0	0	0	0	0	0	1	0	0	0	5809.82	0	0	0
118251	B_V7Biodiv	1	2011	0	1	0	0	1	0	1	0	0	0	0	0	0	1	0	0	0	0	2	2	1	1	0	1	0	0	0	0	0	2	0	1	0	0	0	0	0	0	0	0	0	0	18168.3	0	10890.2	7058.98
118251	B_V7Biodiv	2	2011	0	1	0	0	1	0	0	0	0	0	0	0	3	0	0	0	0	1	1	1	0	3	0	0	0	0	0	0	0	1	1	0	0	0	0	0	0	0	0	0	0	0	18168.3	0	10890.2	7058.98
118251	B_V7Biodiv	1	2012	0	0	0	0	0	0	0	0	0	0	0	1	1	3	0	0	0	0	1	0	0	1	0	0	0	0	0	0	0	0	0	1	0	0	0	0	0	0	0	0	0	0	18168.3	0	11379.9	0
118251	B_V7Biodiv	2	2012	0	3	0	0	0	0	0	0	0	0	0	0	0	1	0	0	0	0	0	0	0	0	0	0	0	0	0	0	1	0	3	0	0	0	0	0	0	0	0	0	1	0	18168.3	0	11379.9	0
115715	B_V8Biodiv	1	2009	0	2	0	1	0	0	0	0	0	0	0	0	1	1	0	0	0	0	0	0	0	0	0	0	0	0	0	0	0	0	0	0	0	0	0	0	0	0	0	0	0	0	15725.9	12.2452	591.576	0
115715	B_V8Biodiv	2	2009	0	1	0	0	0	0	0	0	0	0	0	0	2	1	0	0	0	0	0	0	0	1	0	0	0	0	0	0	0	0	0	0	0	0	0	0	0	0	0	0	0	0	15725.9	12.2452	591.576	0
115715	B_V8Biodiv	1	2010	0	0	0	0	0	0	0	0	3	0	0	0	1	0	0	0	0	0	1	0	0	0	0	0	0	0	0	0	0	0	2	2	0	0	0	0	0	0	0	0	0	0	591.576	0	0	12.2452
115715	B_V8Biodiv	2	2010	0	2	0	0	1	0	0	0	0	0	0	0	2	0	0	0	0	0	0	0	0	0	0	0	0	0	0	0	0	0	2	0	0	0	0	0	0	1	0	0	0	0	591.576	0	0	12.2452
115715	B_V8Biodiv	1	2011	0	2	0	0	0	0	3	0	0	0	0	0	1	2	0	0	0	0	0	2	0	1	0	0	0	1	0	0	0	2	1	0	0	0	0	0	0	0	0	0	0	0	16317.5	0	35409.3	0
115715	B_V8Biodiv	2	2011	0	2	0	0	2	0	0	0	0	0	0	0	1	1	0	0	1	0	0	2	0	1	1	1	2	0	0	0	0	1	1	1	0	0	0	0	0	1	1	0	0	0	16317.5	0	35409.3	0
115715	B_V8Biodiv	1	2012	0	1	0	0	0	0	1	0	0	0	0	0	1	1	0	0	0	0	1	0	0	1	0	0	0	0	0	0	0	0	2	2	0	0	0	0	0	0	0	0	0	0	16317.5	0	40006	25771.4
115715	B_V8Biodiv	2	2012	0	0	0	0	2	0	1	0	0	0	0	0	0	2	0	0	0	0	2	0	0	0	0	0	0	0	0	0	0	0	1	0	0	3	0	0	0	0	0	0	0	0	16317.5	0	40006	25771.4
0	B_ZPS142	1	2009	0	3	0	2	0	0	0	0	0	0	0	0	0	0	0	0	0	0	0	0	0	0	0	0	0	0	0	0	0	3	0	0	0	0	0	0	0	0	0	0	0	0	0	30417.9	27029.3	0
0	B_ZPS142	2	2009	0	3	0	2	0	0	0	0	0	0	0	0	0	0	0	0	0	0	0	0	0	0	0	0	0	0	0	0	0	0	0	0	0	0	0	0	0	0	0	0	0	0	0	30417.9	27029.3	0
0	B_ZPS142	1	2010	0	2	0	1	0	0	0	0	0	0	0	0	0	0	0	0	0	0	0	1	0	0	0	0	0	0	0	0	0	0	0	0	0	0	0	0	0	0	0	0	0	0	0	0	11152.6	0
0	B_ZPS142	2	2010	0	5	0	1	0	0	0	0	0	0	0	0	0	0	0	0	0	0	0	0	0	0	0	0	0	0	0	0	0	0	0	0	0	0	0	0	0	0	0	0	0	0	0	0	11152.6	0
0	B_ZPS142	1	2011	0	3	0	0	0	0	0	0	0	0	0	0	0	0	0	0	0	0	0	0	0	0	0	0	0	0	0	0	0	0	0	0	0	0	0	0	0	0	0	0	0	0	0	30417.9	0	0
0	B_ZPS142	2	2011	0	3	0	0	0	1	0	0	0	0	0	0	0	0	0	0	0	0	0	0	0	0	0	0	0	0	0	0	0	0	0	0	0	0	0	0	0	0	0	0	0	0	0	30417.9	0	0
0	B_ZPS142	1	2012	0	7	0	1	0	0	0	0	0	0	0	0	0	0	0	0	0	0	0	0	0	0	0	0	0	0	0	0	0	0	0	0	0	0	0	0	0	0	0	0	0	0	0	0	8358.02	0
0	B_ZPS142	2	2012	0	2	0	1	0	0	0	0	0	0	0	0	0	0	0	0	0	0	0	0	0	0	0	0	5	0	0	0	0	0	0	0	0	0	0	0	0	0	0	0	2	0	0	0	8358.02	0
76723.3	B_ZPS154	1	2009	0	3	0	0	0	0	0	0	0	0	0	0	0	1	0	0	0	0	1	0	0	1	0	0	0	3	0	0	0	0	0	0	0	0	0	0	0	0	0	0	0	0	0	0	0	71032.3
[truncated: 601 more rows]
[truncated: 95 more columns]
